# Supplementary material for: High Mortality Risk in Hypoglycemic and Dysglycemic Children Admitted at a Referral Hospital in a Non Malaria Tropical Setting of a Low Income Country
Source: PLoS One. 2016 Feb 24;11(2):e0150076. doi: 10.1371/journal.pone.0150076 (PMC4766095; doi:10.1371/journal.pone.0150076)
Supplement: S1 Dataset — (XLSX) [file pone.0150076.s001.xlsx]

## Sheet: HypoG_laos
ID	Q3SEXE	Q12HEUREAD	Q13CONSULT	Q14MODEENT	Q15DELAITR	Q16MOYENTR	Q17RESIDEN	Q20AGEMERE	Q21EDUCATI	Q22ACTIPRI	Q24PROFPER	Q26CAPALIR	Q29NBENFAN	Q32TOITMAI	Q33TELE	Q35VELO	Q36MOTO	Q37TRACTEU	Q38TOILETT	Q39ENERGIE	Q40TOTALRE	Q43VOLLAIL	Q44COCHON	Q45BOEUF	Q47DETTE	Q49DISTANC	DUREETRAJM	Q50DEPENSE	Q52ATCDHOS	Q58MOTIFHO	Q58MOTIFH1	Q59DIAGNOE	Q60DEBUTMA	Q61NBJOURM	Q62PREMIER	Q63REFUSTE	Q68ANTIPAL	DERNIERTET	GLYCEMIE	TAILLE	TAS	TAD	SAO2	POIDGRAM	POIDSKG	TEMPERAT	CAPABLEDEB	VOMITTOUTC	CONVULSION
1	2	12	2	1	120	5	saythany	24	2	menage	paysans	3	1	fer	2	1	3	0	2	2	3000000	0	0	14	FALSE	60	120	30000	FALSE	2	convulsion	epilepsy	1	2	2	0	FALSE	14	5.4	68	0	0	99	7200	7.2	37.3	TRUE	FALSE	TRUE
2	1	9	2	1	20	1	sisattanak	42	3	militaire	militaire	3	1	fer	2	1	3	3	2	2	6000000	0	0	0	FALSE	7	20	100000	FALSE	1	fievre	psychose	2	7	2	0	FALSE	0	5.4	160	10	6	98	44000	44	39	TRUE	FALSE	FALSE
3	2	9	2	1	5	1	matha	27	4	fonctionnaire	garagiste	3	3	fer	2	1	3	0	2	2	2000000	7	0	0	FALSE	6	20	60000	TRUE	2	convulsion	epilepsy	1	1	1	0	FALSE	0	4.5	127	10	6	98	24000	24	36.5	TRUE	FALSE	FALSE
4	1	8	1	1	20	1	saysetha	35	4	fonctionnaire	commercant	3	1	fer	2	1	3	3	2	2	4000000	0	0	0	FALSE	9	30	40000	FALSE	5	diarrhee	diarrhee aigue	1	1	1	0	FALSE	0	5.7	127	10	6	97	27000	27	36	FALSE	TRUE	FALSE
5	2	12	2	2	30	1	saythany	19	3	menage	chauffeur	3	1	fer	2	0	3	3	2	0	2000000	45	0	0	FALSE	35	60	100000	FALSE	6	difficultes res	pneumonie sever	2	8	3	0	FALSE	10	5.5	47	0	0	80	3400	3.4	37	TRUE	FALSE	FALSE
6	1	16	1	1	30	1	nasaythong	26	3	menage	mecanique	3	2	fer	2	0	3	3	2	2	5000000	60	0	14	FALSE	18	30	30000	TRUE	5	diarrhee	diarrhee augue	2	3	3	0	FALSE	0	5.2	89	0	0	97	12300	12.3	37.2	TRUE	TRUE	FALSE
7	1	20	2	1	10	3	sisattanak	38	3	menage	chauffeur	3	2	fer	0	0	3	0	3	4	5000000	0	0	0	FALSE	2	10	30000	TRUE	2	convulsion	epilepsy	1	1	1	0	FALSE	0	4.9	98	0	0	96	15800	15.8	36	TRUE	FALSE	TRUE
8	2	11	1	1	30	3	saythany	25	3	menage	commercant	3	2	fer	2	0	3	0	2	2	1500000	0	0	0	TRUE	16	30	50000	TRUE	5	diarrhee	diarrhee aigue	1	1	1	0	FALSE	9	4	70	0	0	98	6500	6.5	39	TRUE	TRUE	FALSE
9	1	12	2	1	120	1	saythany	31	3	paysans	paysans	3	2	fer	0	0	3	0	2	0	700000	0	0	0	TRUE	50	120	20000	TRUE	1	fievre	thalasemie	2	2	2	0	FALSE	0	3.7	93	0	0	99	12000	12	37.3	TRUE	TRUE	FALSE
10	1	16	1	1	180	1	sangthong	37	2	paysans	paysans	3	2	fer	2	1	3	3	2	0	1000000	0	0	0	FALSE	100	180	50000	FALSE	6	difficultes res	pneumonie sever	2	5	5	0	FALSE	16	7.9	59	0	0	98	5500	5.5	38	TRUE	TRUE	FALSE
11	1	24	1	1	15	3	sikhod	22	3	connercante	chauffeur	3	1	fer	2	0	3	0	2	2	2000000	70	0	0	FALSE	5	15	50000	TRUE	5	diarrhee	diarrhee aigue	2	2	2	0	FALSE	0	3.9	85	9	6	99	10000	10	37	TRUE	TRUE	FALSE
12	1	15	1	1	30	1	sikhod	26	4	menage	fonctionnaire	3	2	fer	2	1	3	3	2	2	5000000	0	0	0	FALSE	5	20	100000	TRUE	6	difficultes res	pneumonie sever	2	5	3	0	FALSE	12	5.6	65	0	0	94	6200	6.2	37.7	TRUE	FALSE	FALSE
13	1	18	1	1	30	3	sikhod	30	2	menage	ouvrier	3	3	fer	2	1	0	0	2	0	700000	0	0	0	FALSE	5	30	20000	FALSE	6	difficultes res	pneumonie sever	1	2	2	1	FALSE	0	6.3	80	0	0	94	10000	10	37	TRUE	TRUE	FALSE
14	1	20	2	1	30	4	saysetha	32	2	menage	ouvrier	3	1	fer	2	0	3	3	2	2	3500000	0	0	0	FALSE	8	30	40000	FALSE	5	diarrhee	diarrhee aigue	2	3	3	0	FALSE	0	3.9	82	0	0	99	10200	10.2	39	TRUE	TRUE	FALSE
15	1	13	1	2	30	4	hom	42	2	menage	paysan	3	2	fer	2	1	3	0	2	0	1000000	0	0	0	FALSE	9	30	30000	FALSE	1	fievre	beri beri	2	5	5	5	FALSE	12	3.9	58	0	0	99	4000	4	37.5	TRUE	TRUE	FALSE
16	2	16	1	1	5	1	chanthabouly	20	3	menage	commercant	3	5	fer	2	1	3	3	3	2	15000000	0	0	0	FALSE	2	5	300000	TRUE	5	diarrhee	diarrhee aigue	2	8	3	3	FALSE	0	3.8	66	9	6	99	6000	6	38.5	TRUE	TRUE	FALSE
17	2	14	1	1	180	4	pheung	30	2	paysans	paysans	3	1	fer	2	1	3	0	2	0	1000000	90	0	4	FALSE	130	180	50000	FALSE	6	difficultes res	pneumonie sever	2	5	3	0	FALSE	0	4.3	125	11	7	97	20000	20	37	TRUE	FALSE	FALSE
18	2	13	2	1	25	1	saythany	31	4	fonctionnaire	fonctionaire	3	2	fer	2	1	3	3	3	4	13000000	0	0	0	FALSE	7	20	300000	TRUE	1	fievre	thalasemie	2	4	4	0	FALSE	0	4.5	85	9	6	98	12000	12	38	TRUE	FALSE	FALSE
19	1	14	1	1	30	1	sikhod	25	3	menage	chauffeur	3	2	fer	2	0	3	3	2	2	18000000	8	0	0	FALSE	19	30	100000	TRUE	5	diarrhee	diarrhee aigue	1	1	1	0	FALSE	0	3.9	85	9	5	98	13000	13	38	TRUE	TRUE	TRUE
20	1	20	1	1	30	1	nasaythong	30	3	commercante	commercant	3	3	fer	2	1	3	3	3	2	1000000	20	0	0	FALSE	12	30	100000	FALSE	5	diarrhee	diarrhee aigue	2	1	1	1	FALSE	0	3.8	66	9	6	99	7800	7.8	36.5	TRUE	TRUE	FALSE
21	1	15	1	1	180	4	phin	25	2	menage	ouvrier	3	4	fer	2	0	3	3	2	0	1000000	2	0	15	FALSE	125	180	30000	TRUE	6	difficultes res	pneumonie sever	2	4	2	0	FALSE	0	8.7	115	10	6	94	17000	17	37	TRUE	FALSE	FALSE
22	2	17	2	1	60	4	saythany	25	1	paysans	paysans	3	3	fer	2	1	3	0	2	0	800000	0	0	10	FALSE	52	60	30000	TRUE	6	difficultes res	pneumonie sever	2	3	3	0	FALSE	0	4.4	84	11	6	93	12000	12	37	TRUE	FALSE	FALSE
23	2	14	2	1	120	2	hynheub	23	2	menage	paysans	3	2	fer	2	0	3	0	2	0	1000000	0	0	0	FALSE	160	120	50000	TRUE	6	difficultes res	pneumonie sever	2	3	3	0	FALSE	14	8.6	53	0	0	98	3500	3.5	36.5	TRUE	TRUE	FALSE
24	2	20	2	1	30	3	chanthabouly	24	3	menage	ouvrier	3	2	fer	2	0	3	0	2	2	2000000	0	0	0	TRUE	5	30	15000	TRUE	6	difficultes res	pnemonie sever	2	5	5	0	FALSE	20	6.2	63	0	0	81	5500	5.5	38	TRUE	FALSE	FALSE
25	1	19	1	1	30	1	sikhod	30	4	menage	fonctionnaire	3	2	fer	2	1	3	3	3	2	25000000	0	0	0	FALSE	12	30	20000	TRUE	5	diarrhee	diarrhee aigue	2	4	4	0	FALSE	0	4.5	76	9	6	99	9000	9	36.5	TRUE	TRUE	FALSE
26	1	24	1	1	60	1	nasaythong	22	2	menage	ouvrier	3	2	fer	0	0	3	0	2	0	200000	0	0	0	TRUE	60	60	30000	TRUE	1	fievere	malnutrition se	2	6	5	1	FALSE	0	2.1	90	0	0	98	10800	10.8	37.7	TRUE	FALSE	FALSE
27	1	16	1	1	15	3	saysetha	24	3	beaute	fonctionnaire	3	1	fer	2	0	3	0	3	4	23000000	0	0	0	FALSE	8	20	50000	TRUE	1	fievere	thalasemie	2	1	1	0	FALSE	0	4.2	95	10	7	98	14000	14	38.5	TRUE	FALSE	FALSE
28	1	11	2	1	20	3	sikhod	35	4	fonctionnaire	fonctionnaire	3	2	fer	2	0	3	3	3	2	20000000	0	0	0	FALSE	6	20	60000	FALSE	5	diarrhee	diarrhee aigue	2	9	1	0	FALSE	1	4.8	65	0	0	99	6800	6.8	37	TRUE	FALSE	FALSE
29	1	16	1	1	30	1	nasaythong	26	3	commercante	mecanicien	3	2	fer	2	0	3	3	2	2	20000000	4	0	0	FALSE	13	30	50000	FALSE	1	fievre	pnemonie	2	2	2	0	FALSE	9	5.3	72	0	0	98	8500	8.5	38	TRUE	TRUE	FALSE
30	1	11	2	1	25	2	sikhod	27	2	menage	chauffeur	3	2	fer	2	0	3	3	2	2	900000	8	0	0	FALSE	9	25	100000	FALSE	7	paleur	thalasemie	2	3	3	0	FALSE	0	4.8	108	9	6	99	16000	16	37.6	TRUE	FALSE	FALSE
31	2	11	1	1	240	4	vangvieng	28	3	menage	chauffeur	3	3	fer	2	0	3	3	2	0	4000000	80	0	0	FALSE	140	120	70000	TRUE	7	paleur	thalacemie	2	14	14	0	FALSE	0	4.5	92	0	0	98	14500	14.5	37	TRUE	FALSE	FALSE
32	1	11	2	1	40	3	sikhod	32	3	menage	militaire	3	2	fer	2	0	3	0	2	0	700000	0	0	0	FALSE	13	40	50000	TRUE	7	paleur	thalacemie	2	5	5	0	FALSE	0	4.3	74	0	0	99	8800	8.8	37	TRUE	FALSE	FALSE
33	1	5	1	1	60	1	saysetha	22	3	commercante	commercante	3	1	fer	2	0	3	3	3	2	56000000	0	0	0	FALSE	9	30	200000	TRUE	6	difficultes res	pnemonie sever	2	1	1	0	FALSE	0	5.3	78	0	0	96	10000	10	37	TRUE	FALSE	FALSE
34	1	20	1	1	60	3	saythany	28	1	menage	paysans	0	6	bamboo	0	0	0	0	2	0	100000	0	0	0	FALSE	35	60	5000	FALSE	5	diarrhee	diarrhee aigue	2	3	1	0	FALSE	20	5.8	77	0	0	99	9500	9.5	37	TRUE	TRUE	FALSE
35	2	4	1	1	360	1	nakay	25	2	paysans	paysans	3	2	fer	2	0	3	3	2	0	1600000	40	0	0	FALSE	4	20	20000	TRUE	6	difficultes res	pneumonie sever	2	5	5	0	FALSE	0	7.2	78	0	0	93	7800	7.8	38.3	TRUE	FALSE	FALSE
36	1	11	1	1	60	3	sisattanak	26	4	fonctionnaire	fonctionnaire	3	1	fer	2	0	3	3	2	2	3000000	0	0	0	FALSE	6	20	50000	TRUE	5	diarrhee	dysentery	2	3	3	0	FALSE	0	4.9	92	0	0	98	14000	14	36.5	TRUE	TRUE	FALSE
37	2	9	2	1	420	4	paklay	37	2	paysans	paysans	3	3	fer	2	0	3	0	2	0	600000	0	0	0	TRUE	2	15	20000	TRUE	7	paleur	thalasemie	2	6	3	3	FALSE	0	3.9	90	9	6	99	12500	12.5	39.5	TRUE	TRUE	FALSE
38	2	23	2	1	30	1	saysetha	51	4	professeur	ouvrier	3	1	fer	2	0	3	3	3	4	12000000	0	0	0	FALSE	7	30	50000	FALSE	8	cephale	meningite	2	3	3	1	FALSE	0	4.5	157	14	8	99	42000	42	38	FALSE	TRUE	FALSE
39	1	20	1	1	5	1	saythany	27	2	commercante	garagiste	3	2	fer	2	0	3	3	3	2	4000000	0	0	0	FALSE	3	5	30000	FALSE	1	fievre	amydalite	2	7	5	0	FALSE	0	5.6	106	10	6	99	17000	17	39	TRUE	FALSE	FALSE
40	1	20	2	1	20	2	chanthabouly	34	3	ouvrivr	fonctionnaire	3	3	fer	2	0	3	3	3	4	4000000	0	0	0	FALSE	4	20	30000	TRUE	8	cephle	meningite	1	1	1	0	FALSE	0	5.1	143	10	6	98	43000	43	36.5	TRUE	TRUE	FALSE
41	1	11	2	1	60	2	saythany	46	2	paysans	paysans	3	1	fer	2	1	3	0	2	2	600000	0	0	30	FALSE	30	60	30000	TRUE	7	paleur	thalasemie	2	3	3	0	FALSE	0	5.4	123	10	6	99	20500	20.5	37	TRUE	FALSE	FALSE
42	1	22	1	1	30	1	sikhod	24	3	menage	militaire	3	1	fer	2	0	3	0	2	2	12000000	0	0	0	FALSE	13	45	20000	FALSE	6	difficultes res	pnemonie sever	2	7	1	7	FALSE	0	1.9	78	0	0	72	11800	11.8	36.5	FALSE	TRUE	FALSE
43	1	11	1	1	480	4	outhoumphone	28	4	fonctionnaire	fonctionnaire	3	1	fer	3	0	3	3	2	2	25000000	0	0	0	FALSE	3	10	50000	FALSE	5	diareehee	diareehee aigue	2	3	2	0	FALSE	0	4.1	85	0	0	99	12000	12	36.7	TRUE	TRUE	FALSE
44	2	7	2	1	30	3	sikhod	30	3	menage	fonctionnaire	3	1	fer	2	0	3	0	2	2	36000000	0	0	0	FALSE	6	30	100000	TRUE	2	convulsion	epilepsy	2	1	1	4	FALSE	0	3.2	75	0	0	84	8000	8	36.5	TRUE	FALSE	TRUE
45	1	13	1	1	20	1	sikhod	28	4	menage	fonctionnaire	3	1	fer	2	0	3	3	2	2	10000000	0	0	0	FALSE	3	15	60000	FALSE	6	difficultes res	pneumonie	2	5	1	0	FALSE	0	5.1	75	0	0	90	9000	9	38	TRUE	FALSE	FALSE
46	1	12	1	1	180	1	feuang	30	4	fonctionnaire	fonctionnaire	3	2	fer	2	0	3	3	2	0	12000000	0	0	0	FALSE	1	5	100000	FALSE	5	diarrhe	diarrhee aigue	2	3	1	0	FALSE	0	4.1	105	0	0	99	21000	21	37.2	TRUE	TRUE	FALSE
47	1	8	2	1	20	1	nahea	28	4	fonctionnaire	fonctionnaire	3	2	fer	2	0	3	3	2	2	7000000	0	0	0	FALSE	3	15	100000	TRUE	7	paleur	thalasemie	2	3	3	0	FALSE	0	6.2	93	0	0	99	13000	13	37	TRUE	FALSE	FALSE
48	2	13	1	1	20	3	khaolouangneua	27	4	fonctionnaire	fonctionnaire	3	2	fer	2	0	3	0	2	2	8000000	0	0	0	FALSE	3	20	50000	FALSE	1	fievre	varicelle	2	4	4	1	FALSE	0	4.6	76	0	0	96	11500	11.5	39.5	TRUE	FALSE	FALSE
49	1	10	2	1	180	1	paksan	34	4	fonctionnaire	fonctionnaire	3	3	fer	2	0	3	3	2	0	1200000	10	0	0	FALSE	3	20	90000	TRUE	1	fievre	thalasemie	2	4	4	2	FALSE	0	3.9	87	0	0	99	11000	11	36.5	TRUE	FALSE	FALSE
50	2	8	1	1	60	4	thoulakhom	35	2	paysans	paysans	3	3	bamboo	2	0	3	0	2	0	12000000	0	7	0	FALSE	45	60	10000	FALSE	9	bouton sur oreil	melioide	2	60	60	0	FALSE	0	5.1	106	9	6	99	16000	16	37	TRUE	FALSE	FALSE
51	2	10	2	1	30	3	nasaythong	32	2	menage	mecanicien	3	2	fer	2	0	3	0	2	2	6000000	0	0	0	FALSE	11	30	50000	TRUE	7	paleur	thalasemie	2	7	2	0	FALSE	0	4.3	125	9	6	98	21000	21	37	TRUE	TRUE	FALSE
52	1	16	1	1	180	4	vangvient	40	4	fonctionnaire	fonctionnaire	3	2	fer	2	0	3	3	2	2	10000000	0	0	0	FALSE	1	10	100000	FALSE	1	fievre	fivre typhoid	2	7	7	7	FALSE	0	2.9	105	0	0	99	20000	20	39	FALSE	TRUE	FALSE
53	1	14	1	1	80	4	keooudom	20	3	menage	ouvrier	3	1	fer	2	0	3	3	2	0	2000000	0	0	0	FALSE	2	10	30000	FALSE	5	diarrhee	dysentery	2	9	2	0	FALSE	12	4.8	65	0	0	99	10000	10	36.7	TRUE	TRUE	FALSE
54	1	3	1	1	15	3	saythany	35	4	menage	fonctionnaire	3	1	fer	2	0	3	3	2	0	3000000	0	0	0	FALSE	2	10	80000	FALSE	5	diarrhee	diarrhe aigue deshydratation sever	2	9	2	4	FALSE	0	2.1	65	0	0	99	10000	10	36.7	TRUE	TRUE	FALSE
55	1	23	2	1	60	1	saythong	32	2	paysans	paysans	3	2	fer	2	0	3	0	2	0	900000	48	0	0	FALSE	24	60	30000	FALSE	6	difficultes res	pnemonie sever	2	20	1	1	FALSE	1	7.9	57	0	0	99	6800	6.8	37	TRUE	TRUE	FALSE
56	2	16	1	1	60	1	saythany	28	2	menage	chauffeur	3	2	fer	2	0	3	3	2	2	16000000	60	0	0	FALSE	19	60	40000	TRUE	6	difficultes res	pneumonie tres sever	2	4	1	0	FALSE	0	9.3	90	0	0	96	13000	13	36.5	TRUE	TRUE	FALSE
57	2	12	1	1	30	5	nasaythong	25	2	paysans	paysans	3	1	fer	2	0	3	0	2	0	4000000	0	0	0	FALSE	9	30	50000	FALSE	6	difficultes res	pneumonie sever	2	3	3	0	FALSE	12	9.8	53	0	0	87	3100	3.1	37.8	TRUE	FALSE	FALSE
58	2	13	2	1	20	3	sikhod	47	4	fonctionnaire	chauffeur	3	3	fer	2	0	3	3	2	4	24000000	0	0	0	FALSE	7	20	100000	TRUE	7	paleur	thalasemie	2	9	9	0	FALSE	0	5.6	126	10	6	99	25700	25.7	37	TRUE	FALSE	FALSE
59	2	12	1	1	30	3	nasaythong	28	2	menage	ouvrier	3	1	fer	2	0	3	0	2	2	6000000	0	0	0	FALSE	10	30	70000	FALSE	5	diarrhee	diarrhee aigue	2	3	2	2	FALSE	0	3.6	75	0	0	98	8500	8.5	37	TRUE	TRUE	FALSE
60	1	12	2	1	20	3	sikhod	28	3	menage	commercant	3	2	fer	2	1	3	0	2	2	12000000	0	0	0	FALSE	5	20	50000	TRUE	7	paleur	thalasemie	2	30	5	0	FALSE	0	5.3	123	9	6	99	19000	19	36	TRUE	FALSE	FALSE
61	2	13	2	1	480	4	bountai	26	2	paysans	paysans	3	2	fer	2	0	3	3	2	0	7000000	0	0	0	FALSE	5	20	100000	TRUE	7	paleur	thalasemie	2	7	7	0	FALSE	0	4.5	125	11	7	95	22000	22	37.5	TRUE	FALSE	FALSE
62	2	9	1	1	30	3	sikhod	23	3	commmercante	ouvrier	3	2	fer	2	0	3	3	2	2	12000000	0	0	0	FALSE	5	30	50000	FALSE	4	vomissement	amydalite	2	3	3	3	FALSE	0	4.3	100	10	7	96	14000	14	37.8	FALSE	TRUE	FALSE
63	1	7	1	1	15	1	tholakhom	38	4	fonctionnaire	fonctionnaire	3	2	fer	2	0	3	3	3	2	26000000	0	0	0	FALSE	3	20	50000	FALSE	6	difficultes res	pneumonie sever	2	5	2	2	FALSE	0	6.9	100	0	0	89	14000	14	37	TRUE	FALSE	FALSE
64	1	10	1	1	5	3	sisattanak	29	2	commercante	fonctionnaire	3	3	fer	2	1	3	3	3	2	26000000	0	0	0	FALSE	1	5	100000	TRUE	1	fievre	thalasemie	2	8	3	0	FALSE	0	4.5	121.5	11	7	96	22000	22	36.9	TRUE	FALSE	FALSE
65	2	12	2	1	30	3	saysetha	37	2	menage	ouvrier	3	2	fer	2	0	3	0	2	0	8000000	0	0	0	TRUE	11	30	20000	TRUE	4	vomissement	ALL+HTA+hypogly	2	1	1	14	FALSE	0	2.2	100	11	8	96	17000	17	37.2	FALSE	TRUE	FALSE
66	1	8	1	1	15	1	chanthabouly	37	4	menage	mecanicien	3	3	fer	2	0	3	3	2	2	9600000	0	0	0	FALSE	3	15	60000	FALSE	9	ictere	hepatite	2	10	10	0	FALSE	0	4.6	127	10	6	99	21500	21.5	36	TRUE	FALSE	FALSE
67	1	11	2	1	20	3	chanthabouly	24	2	menage	ouvrier	3	2	fer	2	0	3	0	2	2	700000	0	0	0	FALSE	3	20	40000	TRUE	6	difficultes res	pne sever+CHD	2	8	8	0	FALSE	0	5.9	63	0	0	99	6000	6	37	TRUE	FALSE	FALSE
68	2	23	1	1	10	3	chanthabouly	26	2	menage	commercant	3	3	fer	2	0	3	3	2	4	17000000	0	0	0	FALSE	1	10	200000	FALSE	6	difficul+fievre	pneumonie sever	2	2	2	2	FALSE	0	6.9	120	0	0	99	21000	21	37	TRUE	TRUE	FALSE
69	1	20	1	1	30	1	sikhod	28	4	menage	fonctionnaire	3	1	fer	2	0	3	0	2	2	8000000	0	0	0	FALSE	9	30	70000	TRUE	2	conculsion	sepsis?	1	1	1	0	FALSE	20	12.6	45	0	0	77	2100	2.1	37	TRUE	FALSE	TRUE
70	1	16	1	1	30	1	saythany	32	4	fonctionnaire	fonctionnaire	3	1	fer	2	0	3	3	2	4	40000000	0	0	0	FALSE	11	30	200000	FALSE	6	difficultes res	pneumonie sever	2	2	1	0	FALSE	16	7.5	57	0	0	65	6800	6.8	37.5	TRUE	TRUE	FALSE
71	1	16	1	1	60	4	kasy	21	2	menage	paysans	3	1	fer	2	1	3	0	2	0	24000000	0	0	0	FALSE	1	10	20000	FALSE	1	fievre	malnutrition	2	3	3	3	FALSE	16	4.6	52	0	0	99	3000	3	37	TRUE	FALSE	FALSE
72	1	14	1	1	30	3	hadsayphong	33	4	fonctionnaire	fonctionnaire	3	2	fer	2	0	3	3	2	2	20000000	0	0	0	FALSE	10	30	80000	FALSE	1	fievre	diarrhee aigue+pneumonie sever	2	4	4	3	FALSE	12	3.6	63	0	0	97	5700	5.7	37.5	TRUE	TRUE	FALSE
73	1	16	1	1	35	1	hadsayphong	33	4	menage	fonctionnaire	3	2	fer	2	1	3	3	3	4	7000000	0	0	0	FALSE	13	30	50000	FALSE	1	fievre	amydalite	2	3	1	1	FALSE	0	4.9	100	9	6	90	16000	16	38.5	TRUE	FALSE	FALSE
74	1	12	1	1	10	3	saysetha	28	4	fonctionnaire	fonctionnaire	3	1	fer	2	0	3	3	2	2	78000000	0	0	0	FALSE	2	10	100000	FALSE	6	difficutles res	pnemonie sever	2	4	2	2	FALSE	0	4.7	65	0	0	95	7000	7	37	TRUE	FALSE	FALSE
75	1	22	2	1	35	1	saythany	33	2	menage	ouvrier	3	1	fer	2	1	3	0	2	0	1500000	0	0	0	FALSE	10	30	50000	TRUE	6	difficultes res	OAP+pnsev+IR+se	2	9	9	9	FALSE	0	1.4	126	11	8	66	26000	26	38.5	FALSE	FALSE	FALSE
76	1	7	1	1	60	2	nasaythong	40	2	paysans	paysans	3	2	fer	2	1	3	3	2	0	1200000	18	0	15	FALSE	22	60	30000	FALSE	5	diarrhee	dysenterie	2	4	3	3	FALSE	0	4.6	70	0	0	99	8500	8.5	40	TRUE	TRUE	FALSE
77	1	12	2	1	70	5	samneua	26	4	menage	fonctionnaire	3	2	fer	2	0	3	3	2	2	56000000	8	0	0	FALSE	2	10	100000	TRUE	7	paleur	thalasemie	2	3	3	0	FALSE	0	4.6	102	10	6	99	16500	16.5	37	TRUE	FALSE	FALSE
78	1	17	1	1	60	3	nasaythong	22	2	menage	ouvrier	3	1	fer	2	0	3	0	2	0	3600000	0	0	0	FALSE	25	60	30000	TRUE	6	difficultes res	pneumonie sever	2	3	3	3	FALSE	0	5.7	78	0	0	94	11500	11.5	37.8	TRUE	FALSE	FALSE
79	2	13	1	1	35	1	nasaythong	29	3	menage	ouvrier	3	5	fer	2	0	3	3	2	2	15000000	13	0	0	FALSE	20	35	200000	FALSE	1	fievre	grippe	2	7	3	2	FALSE	0	4.6	67	0	0	99	8400	8.4	40	TRUE	TRUE	FALSE
80	1	18	1	1	30	1	saythany	34	3	menage	commercant	3	2	fer	2	0	3	3	2	2	4000000	0	0	0	FALSE	10	30	50000	TRUE	1	fievre	varicelle+compl	2	3	3	3	FALSE	0	3.6	124	9	6	99	22000	22	39.5	FALSE	TRUE	FALSE
81	2	11	2	1	720	1	thathom	20	2	paysans	paysans	3	1	fer	2	1	3	3	2	0	15000000	60	0	8	FALSE	160	240	150000	FALSE	6	difficultes res	CHD+malnutrition	2	3	3	0	FALSE	7	4.9	57	0	0	99	4000	4	37	TRUE	FALSE	FALSE
82	1	12	1	1	30	3	nasaythong	36	2	commercante	ouvrier	3	1	fer	2	0	3	3	3	2	6000000	0	0	0	FALSE	10	30	40000	TRUE	7	paleur	thalasemie	2	7	7	3	FALSE	0	3.8	78	0	0	99	9300	9.3	37.5	TRUE	FALSE	FALSE
83	1	13	2	1	20	3	chanthabouly	41	2	menage	ouvrier	3	3	fer	2	1	3	3	2	2	10000000	0	0	0	FALSE	3	20	60000	FALSE	1	fievre	amydalite	2	2	2	0	FALSE	0	5.8	80	0	0	99	12000	12	38.5	TRUE	FALSE	FALSE
84	2	24	1	1	30	1	saythany	21	2	paysans	paysans	3	1	fer	2	0	3	0	2	0	4000000	0	0	0	FALSE	1	5	60000	TRUE	6	difficultes res	pneumonie sever	2	3	2	0	FALSE	0	6.8	68	0	0	81	6500	6.5	39	TRUE	TRUE	FALSE
85	1	17	2	1	180	1	pheuang	36	2	paysans	paysans	3	3	fer	2	1	3	0	2	0	3000000	0	0	0	FALSE	3	20	80000	TRUE	4	vomissement	fievre typhoide	2	3	3	3	FALSE	0	4.6	90	0	0	99	11500	11.5	38	TRUE	TRUE	FALSE
86	2	15	2	1	75	4	phonhong	49	2	menage	jardiier	3	2	fer	2	0	3	0	2	0	30000000	5	0	0	FALSE	3	20	200000	FALSE	4	vomisement	amydalite+hepat	2	5	5	5	FALSE	0	4.7	135	10	6	96	25000	25	36.5	TRUE	TRUE	FALSE
87	1	18	1	1	10	1	chanthabouly	41	4	commercante	chauffeur	3	2	fer	2	0	3	3	2	2	96000000	0	0	0	FALSE	2	10	100000	TRUE	4	vomissement	gastrite+parasi	1	1	1	0	FALSE	0	4.1	137	12	8	99	27800	27.8	37	TRUE	FALSE	FALSE
88	1	16	1	1	25	3	saythany	35	4	commercante	fonctionnaire	3	2	fer	2	0	3	3	2	2	32000000	0	0	0	FALSE	5	20	100000	TRUE	1	fievre	amydalite	2	3	3	3	FALSE	0	4.3	108	0	0	98	16000	16	36.5	TRUE	TRUE	FALSE
89	2	18	1	1	60	1	phonhong	21	3	paysans	fonctionnaire	3	4	fer	2	0	3	3	2	0	15000000	5	0	0	FALSE	52	60	80000	FALSE	6	difficultes res	pneumonie sever	2	4	2	2	FALSE	0	6.3	85	0	0	88	11500	11.5	38	TRUE	FALSE	FALSE
90	2	23	1	1	240	1	pakkading	29	3	menage	fonctionnaire	3	1	fer	2	0	3	3	2	2	36000000	0	0	0	FALSE	3	20	80000	FALSE	4	vomissement	diarrhee aigue	2	5	5	5	FALSE	0	3.9	70	0	0	98	7600	7.6	37.7	TRUE	TRUE	FALSE
91	2	11	1	1	20	3	sikhod	29	3	coudre	militaire	3	2	fer	2	0	3	0	2	2	400000	0	0	0	FALSE	4	20	30000	FALSE	5	diarrhee	diarrhee aigue	1	7	7	7	FALSE	0	3.5	130	9	6	98	21000	21	38	TRUE	TRUE	FALSE
92	2	13	1	1	90	1	keooudom	29	3	menage	fonctionnaire	3	1	fer	2	1	3	3	3	2	35000000	0	0	0	FALSE	2	15	50000	FALSE	1	fievre	malnutrition+sepsis	2	11	11	11	FALSE	12	3.7	54	0	0	99	2000	2	38	TRUE	FALSE	FALSE
93	2	20	1	1	5	3	sikhod	21	4	commercante	fonctionnaire	3	2	fer	2	0	3	3	3	2	50000000	7	0	0	FALSE	1	15	200000	FALSE	1	fievre	pharyngite	1	1	1	0	FALSE	18	5.5	67	0	0	98	80008	8	39	TRUE	FALSE	TRUE
94	1	23	1	1	20	1	sikhod	28	4	fonctionnaire	fonctionnaire	3	2	fer	2	0	3	3	2	2	26000000	0	0	0	FALSE	3	15	100000	FALSE	1	fievre	sepsis?UTI	2	2	2	0	FALSE	23	4.6	60	0	0	98	4500	4.5	38.5	TRUE	FALSE	FALSE
95	2	11	1	1	30	2	saysetha	25	2	commercante	commercant	3	1	fer	2	0	3	0	2	2	6000000	0	0	0	FALSE	4	30	40000	FALSE	11	douleur abdominal	gastro-enterite	2	3	1	1	FALSE	0	7	106	10	6	99	16000	16	39.3	TRUE	TRUE	FALSE
96	1	13	1	2	30	1	hadsayphong	34	2	paysans	fonctionnaire	3	2	fer	2	0	3	3	2	0	12000000	0	0	0	FALSE	9	30	50000	TRUE	5	diarrhee	dysenterie	2	9	8	8	FALSE	0	4.7	100	10	6	99	14000	14	37.2	TRUE	TRUE	FALSE
97	1	16	1	1	480	4	kaysone	33	3	paysans	ouvrier	3	2	fer	2	0	3	0	2	0	9000000	50	0	0	FALSE	9	30	10000	FALSE	12	oedeme	melioide	2	5	5	0	FALSE	8	4.7	125	9	6	99	21000	21	36.5	TRUE	FALSE	FALSE
98	1	20	1	1	30	1	chanthabouly	41	4	menage	fonctionnaire	3	3	fer	2	1	3	3	2	2	9600000	0	0	0	FALSE	6	30	100000	FALSE	4	vomissement	amydalite	2	1	1	1	FALSE	0	4.8	110	9	6	99	18000	18	39	TRUE	TRUE	FALSE
99	2	10	1	2	20	1	sikhod	31	2	ouvrier	ouvrier	3	4	fer	2	1	3	0	2	2	5000000	0	0	0	FALSE	2	20	50000	FALSE	2	convulsion	meni-encephalit	2	4	1	1	FALSE	0	11.8	122	10	6	95	22000	22	36.5	TRUE	FALSE	TRUE
100	1	18	1	1	30	1	saythany	28	4	fonctionnaire	fonctionnaire	3	1	fer	2	0	3	3	2	2	56000000	0	0	0	FALSE	6	30	60000	FALSE	5	diarrhee	parasitose+diarrhee aigue	2	3	3	3	FALSE	0	3.9	90	0	0	99	99000	99	36.4	TRUE	TRUE	FALSE
101	1	11	1	1	90	1	pakgnum	39	3	paysans	paysans	3	2	fer	2	1	3	3	2	0	20000000	0	0	0	FALSE	70	90	40000	FALSE	1	fievre	rheumatic arthritite	2	10	10	10	FALSE	0	4.7	130	11	7	99	27000	27	38.5	TRUE	FALSE	FALSE
102	2	13	1	1	40	4	hadsayphong	20	2	ouvrier	ouvrier	3	1	fer	2	0	3	0	2	2	4000000	0	0	0	TRUE	13	90	30000	FALSE	5	diarrhe+fievre	diarrhee aigue	2	3	3	3	FALSE	13	4.2	70	0	0	99	10000	10	38	TRUE	FALSE	FALSE
103	1	7	1	1	60	4	phonhong	22	3	menage	fonctionnaire	3	1	fer	2	0	3	0	2	2	24000000	0	0	0	FALSE	60	52	50000	FALSE	13	ictere	hepatite	2	3	1	1	FALSE	0	7.1	80	0	0	98	11000	11	37.6	FALSE	FALSE	FALSE
104	1	9	1	1	20	1	sikhod	30	3	commercante	commercant	3	2	fer	2	0	3	3	2	2	5000000	0	0	0	FALSE	1	10	50000	FALSE	6	difficultes res	pneumonie sever	2	2	2	2	FALSE	0	4.9	95	0	0	95	14000	14	37	TRUE	FALSE	FALSE
105	2	16	1	1	40	1	nasaythong	30	4	fonctionnaire	fonctionnaire	3	3	fer	2	0	3	3	3	2	50000000	0	0	0	FALSE	13	40	100000	FALSE	1	fievre+rash	varicelle	2	4	1	0	FALSE	15	6	60	0	0	99	5000	5	38	TRUE	FALSE	FALSE
106	2	8	2	1	20	2	chanthabouly	47	3	menage	ouvrier	3	3	fer	2	1	0	0	2	4	5000000	0	0	0	TRUE	2	25	50000	TRUE	5	diarrhee+bouton	dysen+varicelle	2	3	2	2	FALSE	0	4.6	140	11	7	97	31000	31	37.5	TRUE	TRUE	FALSE
107	1	14	1	1	30	3	chanthabouly	40	2	menage	ouvrier	3	1	fer	2	0	3	0	2	0	1000000	0	0	0	FALSE	14	40	30000	FALSE	6	difficultes res	pneumonie sever	2	7	2	0	FALSE	0	6.8	72	0	0	90	9800	9.8	38	TRUE	FALSE	FALSE
108	1	14	2	2	30	1	mun	43	2	paysans	paysans	0	2	fer	2	1	3	0	2	0	400000	0	0	0	TRUE	3	30	10000	TRUE	8	cephale	meningo-encepha	2	5	5	0	FALSE	0	5.2	135	10	4	96	36000	36	37.9	TRUE	TRUE	FALSE
109	1	11	2	1	30	2	saythany	21	3	menage	ouvrier	3	1	fer	0	1	3	0	2	2	5000000	0	0	0	FALSE	5	20	10000	FALSE	2	convulsion	malnutrition se	2	3	3	3	FALSE	0	2.1	71	0	0	84	6100	6.1	39	TRUE	TRUE	TRUE
110	1	14	1	1	60	1	tholakhom	28	3	commercante	commercant	3	1	fer	2	1	3	3	2	0	4000000	16	0	0	FALSE	30	60	50000	FALSE	5	difficultes res	pneumonie sever	2	30	6	0	FALSE	0	7.7	102	9	6	98	13700	13.7	38	TRUE	FALSE	FALSE
111	1	18	1	2	10	2	pakgnum	43	2	paysans	paysans	3	3	fer	2	0	3	0	2	0	900000	0	0	0	FALSE	1	20	30000	FALSE	6	difficultes res	pneumonie sever	2	10	4	0	FALSE	18	6.9	60	0	0	85	6300	6.3	38	TRUE	FALSE	FALSE
112	2	21	2	1	20	1	hadsayphong	29	4	menage	fonctionnaire	3	3	fer	2	0	3	3	2	4	6000000	0	0	0	FALSE	2	20	60000	TRUE	6	difficultes res	pneumonie sever	2	3	2	0	FALSE	0	6.6	78	0	0	86	9500	9.5	37.5	TRUE	FALSE	FALSE
113	2	17	1	1	10	1	sikhod	31	3	commercante	fonctionnaire	3	1	fer	2	0	3	3	2	2	15000000	0	0	0	FALSE	1	10	50000	TRUE	6	difficultes res	pneumonie sever	2	6	1	0	FALSE	17	7.9	53	0	0	92	4020	4.02	38	TRUE	TRUE	FALSE
114	1	9	1	1	20	1	nalao	26	4	fonctionnaire	fonctionnaire	3	1	fer	2	1	3	3	3	2	50000000	0	0	0	FALSE	5	20	200000	FALSE	9	fievre+convulsi	pharin+febril s	1	1	1	0	FALSE	0	4.7	78	0	0	97	9500	9.5	39	TRUE	FALSE	TRUE
115	2	10	1	1	60	4	sangthong	21	2	paysans	paysans	3	1	fer	2	1	3	0	2	0	1500000	0	0	0	FALSE	6	30	20000	FALSE	6	dypnee+diarrhee	pneumonie sever+diarrhee aigue	2	3	1	0	FALSE	10	4.7	67	0	0	98	6500	6.5	37	TRUE	FALSE	FALSE
116	2	24	2	1	20	3	saythany	27	2	menage	ouvrier	3	2	fer	2	0	3	3	2	2	1000000	0	0	0	FALSE	4	20	30000	TRUE	7	paleur	thalasemie	2	15	1	0	FALSE	0	5.3	106	11	8	98	20000	20	38	TRUE	FALSE	FALSE
117	1	19	1	1	60	2	pakgnum	20	3	paysans	paysans	3	2	fer	2	0	3	0	2	2	2000000	0	0	0	TRUE	2	20	30000	FALSE	6	difficultes res	pneumonie sever	2	9	5	0	FALSE	19	8.7	60	0	0	99	7000	7	37.2	TRUE	FALSE	FALSE
118	1	20	2	1	420	1	sing	22	3	menage	fonctionnaire	3	1	fer	2	0	3	0	2	0	6000000	0	0	0	FALSE	2	20	50000	TRUE	5	diarrhee	diarrhee aigue	2	3	2	3	FALSE	0	2.3	72	0	0	86	9200	9.2	39	TRUE	TRUE	FALSE
119	2	24	1	1	30	1	saythany	28	3	menage	fonctionnaire	3	1	fer	2	0	0	3	3	4	70000000	0	0	0	FALSE	12	30	100000	FALSE	1	fievre	amydalite	2	6	3	0	FALSE	0	4.3	80	0	0	98	10500	10.5	38	TRUE	FALSE	FALSE
120	2	17	1	1	30	1	saysetha	22	2	menage	ouvrier	3	1	fer	2	1	3	3	2	0	6000000	0	0	0	FALSE	15	40	50000	FALSE	1	fievre+dypnee	dysen+pneu seve	2	5	1	0	FALSE	16	9.5	59	0	0	90	4500	4.5	38	TRUE	TRUE	FALSE
121	1	14	2	1	240	4	pakading	33	3	paysans	paysans	3	4	fer	2	0	3	3	2	0	2000000	0	0	0	FALSE	240	180	30000	TRUE	12	oedeme	nephrotic syndrom	2	30	1	0	FALSE	0	4.7	130	12	8	96	41000	41	37	TRUE	FALSE	FALSE
122	2	24	1	1	20	1	saysetha	24	4	menage	fonctionnaire	3	1	fer	2	0	3	0	2	2	5000000	0	0	0	TRUE	6	20	30000	FALSE	1	fievre	diarhee aigue+conjunctivite	2	14	6	0	FALSE	18	4.4	65	0	0	98	6500	6.5	39	TRUE	TRUE	FALSE
123	2	8	1	1	120	4	hadsayphong	25	3	paysans	paysans	3	3	fer	2	0	3	0	2	0	2000000	0	0	0	FALSE	40	120	50000	FALSE	6	difficultes res	pneumonie sever	2	4	4	0	FALSE	6	8.9	73	0	0	90	8400	8.4	37	TRUE	FALSE	FALSE
124	2	11	1	2	30	1	hom	30	2	menage	fonctionnaire	3	5	fer	2	1	3	3	2	2	10000000	0	0	0	FALSE	120	120	60000	FALSE	3	prostration	meningo-encephalite	2	8	6	1	FALSE	8	8.3	65	0	0	92	8000	8	39	TRUE	FALSE	TRUE
125	2	24	2	1	480	4	nakay	25	2	menage	paysans	3	2	fer	2	0	3	0	2	0	3000000	0	0	0	FALSE	23	70	30000	FALSE	6	difficultes res	CHD+pneu sever	2	4	2	0	FALSE	0	6.4	77	0	0	96	7900	7.9	36.5	TRUE	FALSE	FALSE
126	2	10	1	1	15	1	sikhod	25	3	ouvrier	ouvrier	3	1	fer	2	0	3	0	2	0	6000000	0	0	0	FALSE	2	15	50000	FALSE	5	diarrhee	diarrhee aigue	2	4	1	0	FALSE	0	4.9	66	0	0	99	6000	6	38.8	TRUE	TRUE	FALSE
127	2	21	2	1	20	3	sikhod	25	4	fonctionnaire	fonctionnaire	3	1	fer	2	0	3	0	2	4	6000000	0	0	0	FALSE	5	20	30000	FALSE	6	difficultes res	pnemonie sever	2	2	1	0	FALSE	0	5.5	74	0	0	93	8000	8	39	TRUE	FALSE	FALSE
128	1	12	1	1	30	3	chanthabouly	28	4	fonctionnaire	ouvrier	3	1	fer	2	1	3	3	2	2	6000000	0	0	0	TRUE	5	30	60000	FALSE	5	diarrhee	diarrhee aigue	2	3	3	0	FALSE	0	4.5	110	10	6	99	16000	16	38	TRUE	FALSE	FALSE
129	1	15	1	1	20	1	saythany	36	4	fonctionnaire	fonctionnaire	3	2	fer	2	1	3	3	3	4	4000000	0	0	0	FALSE	7	30	100000	FALSE	9	fievre+diarrhee	dia aigu+UTI	2	3	3	0	FALSE	15	5.2	65	0	0	99	7500	7.5	39	TRUE	FALSE	FALSE
130	1	20	1	1	120	1	viengkham	19	2	menage	paysans	3	1	fer	2	1	3	3	2	2	500000	0	0	0	TRUE	2	20	20000	TRUE	2	convulsion	sekel meningite	2	5	1	1	FALSE	0	2.1	70	0	0	95	6300	6.3	36.5	FALSE	FALSE	TRUE
131	2	18	2	1	30	3	saysetha	37	2	menage	ouvrier	3	2	fer	2	0	3	0	2	0	800000	0	0	0	TRUE	11	30	20000	TRUE	11	douleur abdominal	ALL	2	7	1	1	FALSE	0	2.6	100	8	4	92	16000	16	36	TRUE	TRUE	FALSE
132	1	8	1	1	30	2	sikhod	55	2	commercante	chaumeur	3	0	fer	2	0	3	0	2	2	4000000	0	0	0	FALSE	5	30	70000	FALSE	7	paleur	thalasemie	2	10	10	0	FALSE	0	4.3	149	10	6	99	32000	32	36.5	TRUE	FALSE	FALSE
133	2	12	2	1	240	1	kasy	45	2	commercante	commercante	3	2	fer	2	1	3	0	2	2	7000000	0	0	0	FALSE	1	20	50000	FALSE	1	fievre	fievre typhoid	2	4	1	0	FALSE	0	6.1	155	9	6	99	44000	44	36.5	TRUE	FALSE	FALSE
134	2	12	2	1	120	4	phonhonng	24	2	paysans	paysans	3	2	fer	2	1	3	0	2	0	1000000	0	0	0	TRUE	2	15	20000	TRUE	4	vomissement	malnutrition sever+CHD+TB	2	30	30	0	FALSE	12	7.7	79	9	6	99	6700	6.7	37.5	TRUE	TRUE	FALSE
135	2	16	2	1	240	4	mun	36	1	paysans	paysans	3	4	fer	2	0	3	0	2	0	2000000	0	0	0	FALSE	5	30	30000	FALSE	1	fievre	fievre typhoide?TB?	2	30	9	0	FALSE	0	3.9	130	10	6	99	25000	25	38.5	TRUE	FALSE	FALSE
136	1	8	2	1	30	3	saythany	29	4	militaire	militaire	3	2	fer	2	0	3	0	2	2	8000000	0	0	0	FALSE	8	30	60000	FALSE	5	diarrhee	diarrhee aigue	2	6	1	1	FALSE	8	4.1	70	0	0	99	8200	8.2	38	TRUE	TRUE	FALSE
137	2	12	1	1	20	1	saythany	23	4	fonctionnaire	fonctionnaire	3	1	fer	2	1	3	3	3	4	10000000	0	0	0	FALSE	4	20	200000	FALSE	9	diarrhee+bouton	diarrhee aigue	2	14	5	0	FALSE	11	4.8	55	0	0	99	5000	5	37	TRUE	FALSE	FALSE
138	1	12	1	1	20	1	saythany	35	4	menage	fonctionnaire	3	1	fer	2	0	3	0	2	0	700000	0	0	0	FALSE	5	20	30000	TRUE	4	vomissement	amydalite	2	3	1	0	FALSE	0	4.9	130	12	6	99	35000	35	39	TRUE	TRUE	FALSE
139	1	18	1	1	40	1	nasaythong	39	4	fonctionnaire	fonctionnaire	3	3	fer	2	1	3	3	2	2	6000000	0	0	0	FALSE	10	40	80000	FALSE	8	cephale	amydalite+menin	1	1	1	1	FALSE	0	5.4	116	10	6	98	19000	19	39	TRUE	TRUE	FALSE
140	1	24	1	1	30	1	nasaythong	28	2	paysans	paysans	3	2	fer	2	0	3	0	2	0	3000000	0	0	0	FALSE	10	20	40000	FALSE	6	difficultes res	pneu sever+CHD	2	2	2	0	FALSE	21	9.7	60	0	0	85	4200	4.2	38	TRUE	FALSE	FALSE
141	2	8	1	1	60	1	nasaythong	28	4	fonctionnaire	fonctionnaire	3	1	fer	2	0	3	0	2	2	7000000	0	0	0	FALSE	1	10	30000	FALSE	5	diarrhee	diarrhee aigue	2	5	3	3	FALSE	0	3.5	66	0	0	99	8000	8	37.5	TRUE	TRUE	FALSE
142	1	21	1	1	180	1	vangvieng	38	3	commercante	chaumeur	3	1	fer	2	0	3	3	3	2	2000000	0	0	0	FALSE	1	10	50000	FALSE	7	paleur	thalasemie	2	7	5	0	FALSE	0	5.6	99	10	6	99	15000	15	37	TRUE	FALSE	FALSE
143	1	23	1	1	20	1	chanthabouly	26	3	commercante	chaumeur	3	1	fer	2	0	3	3	3	0	3000000	0	0	0	FALSE	5	20	80000	FALSE	5	diarrhee	diarrhee aigue	2	3	2	3	FALSE	0	3.6	96	9	6	99	14000	14	36.5	FALSE	TRUE	FALSE
144	2	13	1	1	30	1	hadsayphong	38	2	paysans	fonctionnaire	3	1	fer	2	0	3	3	3	2	7000000	0	0	0	TRUE	9	30	50000	FALSE	7	paleur	thalasemie	2	10	2	0	FALSE	0	4.9	150	10	7	99	37500	37.5	37	TRUE	FALSE	FALSE
145	2	10	1	2	24	4	samneua	40	4	fonctionnaire	fonctionnaire	3	3	fer	2	0	3	3	3	2	18000000	0	0	0	FALSE	1	10	50000	FALSE	1	fievre	malig?TB?melio?	2	30	8	0	FALSE	0	9.4	73	0	0	98	7200	7.2	36.6	TRUE	FALSE	FALSE
146	2	16	1	1	20	1	sikhod	29	4	militaire	militaire	3	2	fer	2	1	3	3	3	2	16000000	0	0	0	FALSE	3	20	100000	FALSE	12	oedeme	HSP	2	5	2	0	FALSE	0	4.1	120	12	8	98	25000	25	37	TRUE	FALSE	FALSE
147	1	11	1	1	20	2	nasaythong	25	2	menage	ouvrier	3	3	fer	2	0	3	0	2	0	2000000	0	0	0	TRUE	4	20	20000	FALSE	5	diarrhee	diarrhee aigue deshydratation sever	2	5	2	5	FALSE	0	2.1	65	0	0	99	6800	6.8	39	TRUE	TRUE	FALSE
148	2	14	2	1	30	3	saythany	35	2	commercante	chaumeur	3	1	fer	2	0	3	3	2	2	6000000	0	0	0	TRUE	6	30	40000	TRUE	7	paleur	thalasemie	2	7	3	0	FALSE	0	4.7	113	9	6	99	21300	21.3	36.5	TRUE	FALSE	FALSE
149	1	18	1	1	240	1	vangvieng	27	3	menage	commercante	3	2	fer	2	0	3	0	2	4	15000000	0	0	0	FALSE	1	10	40000	FALSE	5	diarrhee	diarrhee aigue	2	3	3	3	FALSE	0	3.9	90	0	0	99	13800	13.8	36.5	TRUE	TRUE	FALSE
150	2	16	2	1	20	3	sikhod	25	2	ouvrier	ouvrier	3	2	fer	2	0	3	3	2	4	3000000	0	0	0	TRUE	4	20	40000	FALSE	5	diarrhee	diarrhee aigue	2	4	4	0	FALSE	2	4.7	67	0	0	99	6300	6.3	38	TRUE	TRUE	FALSE
151	2	23	1	1	25	3	saysetha	27	4	fonctionnaire	fonctionnaire	3	1	fer	2	0	3	0	2	2	5000000	0	0	0	FALSE	4	25	30000	TRUE	5	diarrhee	diarrhee aigue	2	3	2	3	FALSE	0	3.6	82	0	0	98	10000	10	37.2	TRUE	TRUE	FALSE
152	1	11	2	1	20	4	sikhod	28	3	menage	ouvrier	3	2	fer	2	0	3	0	2	2	4000000	0	0	0	TRUE	5	20	60000	TRUE	7	paleur	thalasemie	2	14	3	0	FALSE	0	4.4	100	9	6	99	15000	15	37	TRUE	FALSE	FALSE
153	2	10	1	1	20	3	saythany	30	3	menage	chauffeur	3	1	fer	2	0	3	0	2	2	700000	0	0	0	TRUE	3	20	20000	TRUE	7	paleur	thalasemie	2	30	3	0	FALSE	0	4.5	116	9	6	99	17500	17.5	37	TRUE	FALSE	FALSE
154	1	15	2	1	20	1	chanthabouly	25	3	beaute	ouvrier	3	2	fer	2	1	3	0	2	0	1000000	0	0	0	FALSE	5	20	40000	FALSE	1	fievre	beri ber+mening	2	3	1	0	FALSE	0	9.1	60	0	0	64	6000	6	39	TRUE	FALSE	FALSE
155	2	19	1	1	120	4	nasaythong	21	3	menage	chauffeur	3	1	fer	2	0	3	3	2	0	4000000	0	0	0	FALSE	27	120	20000	FALSE	1	fievre	pneumonie sever	2	4	1	0	FALSE	0	9.08	55	0	0	90	4500	4.5	39	TRUE	TRUE	FALSE
156	1	12	1	1	90	1	sangthong	30	1	paysans	paysans	3	3	fer	2	1	3	3	2	0	3000000	0	0	7	TRUE	14	40	20000	FALSE	2	prostration	rage	2	2	2	0	FALSE	0	9.2	101	15	12	95	16000	16	39.5	FALSE	FALSE	FALSE
157	2	11	2	1	180	1	paksan	27	4	fonctionaire	fonctionnaire	3	2	fer	2	0	3	3	3	2	7000000	7	0	0	FALSE	2	15	70000	TRUE	5	diarrhee	diarrhee chronique	2	14	5	5	FALSE	0	5.2	65	0	0	98	5900	5.9	36.5	TRUE	FALSE	FALSE
158	1	19	1	1	20	3	saysetha	24	4	fonctionnaire	fonctionnaire	3	1	fer	2	0	3	0	3	4	3000000	0	0	0	FALSE	3	20	40000	FALSE	5	diarrhee	diarrhee aigue	2	9	3	2	FALSE	0	3.9	72	0	0	96	8600	8.6	38	TRUE	TRUE	FALSE
159	1	24	1	1	30	1	saythany	22	3	menage	fonctionnaire	3	2	fer	2	0	3	3	3	0	5000000	0	0	0	FALSE	13	40	50000	FALSE	1	fievre	pneumonie sever+diarrhee aigue	2	7	3	0	FALSE	22	4.7	65	0	0	93	6200	6.2	39.7	TRUE	FALSE	FALSE
160	1	17	2	1	240	4	vangvieng	25	2	paysans	paysans	3	3	fer	2	1	3	0	2	0	5000000	0	0	10	FALSE	9	30	30000	FALSE	6	difficultes res	pneumonie sever	2	30	7	0	FALSE	15	8.6	77	0	0	85	9000	9	38	TRUE	FALSE	FALSE
161	1	21	1	2	20	1	bolikhamxa	22	2	menage	paysans	3	2	fer	2	0	3	0	0	0	2000000	0	0	0	TRUE	2	20	10000	FALSE	8	cephale	meningite	2	5	2	2	FALSE	0	2.1	88	8	5	92	12000	12	39	TRUE	TRUE	FALSE
162	2	19	1	1	30	4	saythany	33	2	commercante	ouvrier	3	2	fer	2	0	3	0	2	0	4000000	0	0	0	FALSE	7	30	20000	FALSE	4	vommissement	toxication alim	1	1	1	0	FALSE	0	5	140	10	6	99	31000	31	37.5	TRUE	TRUE	FALSE
163	1	16	1	1	20	3	sikhod	28	3	commercante	militaire	3	2	fer	2	0	3	0	2	2	6000000	0	0	0	FALSE	6	25	40000	FALSE	6	difficultes res	pneumonie tres sever	2	5	4	0	FALSE	0	10.1	75	0	0	82	8000	8	39.5	TRUE	TRUE	FALSE
164	1	11	2	1	30	3	saythany	26	3	commercante	chauffeur	3	1	fer	2	0	3	3	2	0	7000000	0	0	0	FALSE	1	10	60000	TRUE	7	paleur	thalasemie	2	7	2	0	FALSE	0	4.4	113	9	6	99	15500	15.5	37	TRUE	FALSE	FALSE
165	2	14	1	1	120	4	tholakhom	19	3	menage	paysans	3	1	fer	2	0	3	3	2	0	3000000	4	0	0	FALSE	1	10	30000	FALSE	6	difficultes res	pneumonie sever	2	9	3	0	FALSE	0	4.3	70	0	0	82	9000	9	38.8	TRUE	TRUE	FALSE
166	1	19	2	1	30	3	sikhod	27	3	menage	chauffeur	3	3	fer	2	0	3	3	2	0	3000000	0	0	0	FALSE	11	30	40000	TRUE	9	anemi+dl abdomi	ALL	2	3	2	0	FALSE	0	4.9	108	0	0	92	14500	14.5	38.5	TRUE	FALSE	FALSE
167	1	10	1	1	60	2	saythany	29	1	paysans	paysans	0	2	fer	0	0	0	0	0	0	700000	7	0	0	FALSE	2	30	20000	FALSE	1	fievre	TB?	2	30	3	0	FALSE	0	7	103	9	6	97	11800	11.8	39	TRUE	FALSE	FALSE
168	1	17	1	1	260	1	tholakhom	28	4	menage	fonctionnaire	3	3	fer	2	1	3	0	2	0	4000000	0	0	0	FALSE	1	10	50000	FALSE	5	diarrhee	diarrhee aigue	2	5	4	4	FALSE	0	2.9	55	0	0	99	4500	4.5	38	FALSE	TRUE	TRUE
169	2	13	1	1	30	1	chanthabouly	34	4	fonctionnaire	fonctionnaire	3	3	fer	2	0	3	3	3	2	10000000	0	0	0	FALSE	9	30	80000	FALSE	5	diarrhee	dysenterie	2	3	3	3	FALSE	0	3.9	140	9	6	99	19000	19	37.5	TRUE	TRUE	FALSE
170	2	19	1	1	30	1	saysetha	24	4	fonctionnaire	fonctionnaire	3	1	fer	2	1	3	3	3	4	6000000	0	0	0	FALSE	12	30	100000	FALSE	1	fievre	pharyngite+UTI	2	5	5	0	FALSE	19	4.7	70	0	0	99	8200	8.2	39.5	TRUE	FALSE	FALSE
171	1	16	1	1	20	3	sikhod	31	3	menage	ouvrier	3	3	fer	2	0	3	0	2	2	4000000	0	0	0	FALSE	3	20	30000	FALSE	6	difficultes res	group syndrom	2	3	3	0	FALSE	0	9.6	76	0	0	89	8500	8.5	37.5	TRUE	TRUE	FALSE
172	2	24	2	1	30	5	louangphabang	34	4	fonctionnaire	fonctionnaire	3	2	fer	2	1	3	3	3	4	8000000	0	0	0	FALSE	10	1	70000	FALSE	11	douleur abdominal	gastrite	2	2	2	0	FALSE	0	4.2	126	10	6	99	23000	23	37	TRUE	FALSE	FALSE
173	1	13	2	1	300	4	thathom	31	4	professeur	paysans	3	2	fer	2	1	3	0	2	0	3000000	0	0	0	FALSE	5	30	30000	FALSE	1	fievre	neuroblastoma	2	5	5	0	FALSE	0	5.5	88	11	7	99	12000	12	37	TRUE	FALSE	FALSE
174	2	18	2	1	30	3	hadsayphong	29	3	ouvrier	fonctionnaire	3	3	fer	2	0	3	0	2	2	4000000	0	0	0	TRUE	9	30	40000	TRUE	6	difficultes res	pneumonie sever	2	8	5	0	FALSE	18	8.6	78	0	0	87	9000	9	38.5	TRUE	FALSE	FALSE
175	2	12	2	1	10	1	sikhod	38	3	commercante	fonctionnaire	3	1	fer	2	0	3	3	2	2	1000000	0	0	0	FALSE	1	10	100000	TRUE	6	difficultes res	pneumonie sever	2	2	2	0	FALSE	12	8.6	54	0	0	90	4400	4.4	38	TRUE	FALSE	FALSE
176	1	14	1	1	20	1	saysetha	25	4	fonctionnaire	fonctionnaire	3	1	fer	2	0	3	3	2	2	5000000	0	0	0	FALSE	3	20	40000	FALSE	5	diarrhee	diarrhee aigue	2	4	2	2	FALSE	0	3.9	72	0	0	99	8300	8.3	37	TRUE	TRUE	FALSE
177	1	20	1	1	20	1	chanthabouly	21	3	menage	ouvrier	3	1	fer	2	0	3	3	3	2	4000000	0	0	0	FALSE	4	20	30000	FALSE	2	convulsion	varicella	2	4	1	1	FALSE	0	3.8	88	0	0	96	12000	12	40.2	TRUE	FALSE	TRUE
178	1	16	1	1	120	4	pakgume	24	2	paysans	paysans	3	1	fer	2	0	3	0	2	0	800000	0	0	0	TRUE	3	25	20000	FALSE	5	diarrhee	diarrhee aigue	2	5	2	2	FALSE	0	4.1	83	0	0	99	10000	10	36.5	TRUE	TRUE	FALSE
179	1	24	1	1	25	3	saysetha	31	2	menage	ouvrier	3	2	fer	2	0	3	0	2	0	4000000	0	0	0	TRUE	4	25	30000	FALSE	5	diarrhee	diarrhee aigue	1	2	2	0	FALSE	0	4.9	70	0	0	99	8800	8.8	38	TRUE	TRUE	FALSE
180	1	15	1	2	20	1	pakgnum	24	4	menage	fonctionnaire	3	1	fer	2	0	3	3	2	2	4000000	2	0	2	FALSE	3	20	80000	FALSE	5	diarrhee	diarrhee aigue	2	6	6	2	FALSE	7	4.5	62	0	0	99	6200	6.2	37	TRUE	TRUE	FALSE
181	1	15	2	1	240	4	vangvieng	32	1	paysans	chaumeur	0	1	fer	2	0	0	0	2	0	400000	0	0	0	TRUE	3	60	20000	TRUE	1	fievre	tuberculose+rickettsia	2	5	5	0	FALSE	0	7.9	105	10	7	99	15000	15	38	TRUE	FALSE	FALSE
182	2	10	2	1	180	1	paksan	27	4	fonctionnaire	fonctionnaire	3	2	fer	2	0	3	3	3	2	7000000	0	0	0	FALSE	2	15	70000	TRUE	5	diarrhee	diarrhee aigue	1	2	2	0	FALSE	0	4.9	66	0	0	99	5700	5.7	37.5	TRUE	TRUE	FALSE
183	1	17	1	1	180	1	hinheub	26	3	commercante	commercant	3	1	fer	2	0	3	3	2	2	5000000	10	0	0	FALSE	2	20	100000	FALSE	5	diarrhee	diarrhee aigue	2	5	5	5	FALSE	0	4.6	66	0	0	99	7500	7.5	37.6	TRUE	TRUE	FALSE
184	1	12	2	1	20	1	saythany	47	2	paysans	paysans	3	1	fer	2	0	3	3	2	0	2000000	10	0	17	TRUE	3	20	30000	TRUE	1	fievre	infec par splen	2	5	5	0	FALSE	0	5.7	123	9	6	99	19000	19	36.5	TRUE	TRUE	FALSE
185	1	21	1	1	20	1	chanthabouly	33	3	commercante	commercant	3	2	fer	2	0	3	3	2	2	18000000	0	0	0	FALSE	3	20	100000	FALSE	5	diarrhee	diarrhee aigue	1	2	2	2	FALSE	0	4.9	78	0	0	98	9500	9.5	37.9	TRUE	TRUE	FALSE
186	2	22	1	1	180	1	paksun	44	2	paysans	paysans	3	1	fer	2	1	3	3	2	0	5000000	0	0	0	FALSE	9	30	40000	FALSE	11	douleur abdominal	nephrotic syndrom?	2	34	4	0	FALSE	0	5.9	140	10	6	96	36000	36	37	TRUE	TRUE	FALSE
187	1	8	2	1	20	3	chanthabouly	39	2	menage	ouvrier	3	1	fer	2	0	3	0	2	2	2000000	0	0	0	FALSE	3	20	30000	TRUE	7	paleur	thalasemie	2	7	7	0	FALSE	0	4.8	112	0	0	99	21000	21	37	TRUE	FALSE	FALSE
188	1	13	1	1	20	1	sikhod	18	4	menage	fonctionnaire	3	1	fer	2	0	3	0	2	2	6000000	0	0	0	TRUE	2	20	40000	FALSE	1	fievre	grippe,meningit	2	3	3	0	FALSE	13	5	51	0	0	99	3500	3.5	39	TRUE	FALSE	FALSE
189	2	13	2	1	30	4	sikhod	44	3	menage	fonctionnaire	3	2	fer	2	0	3	0	2	2	10000000	0	0	0	FALSE	2	20	60000	TRUE	7	paleur	thalasemie	2	14	3	0	FALSE	0	3.9	107	0	0	99	19000	19	37.5	TRUE	FALSE	FALSE
190	1	14	1	1	180	1	sangthong	18	3	commercante	paysans	3	1	fer	2	0	3	0	2	2	5000000	0	0	0	FALSE	15	40	30000	FALSE	5	diarrhee	dysenterie	1	3	1	0	FALSE	14	4.7	60	0	0	99	6000	6	37.5	TRUE	TRUE	FALSE
191	2	16	1	1	25	1	saysetha	35	4	fonctionnaire	fonctionnaire	3	2	fer	2	0	3	3	3	4	18000000	0	0	0	FALSE	3	20	100000	FALSE	1	fievre	stomatitis	2	4	1	0	FALSE	0	5.2	90	0	0	99	11000	11	37.5	TRUE	TRUE	FALSE
192	2	19	2	1	240	1	pakading	40	1	paysans	paysans	3	7	fer	2	0	3	0	2	0	3000000	0	0	0	FALSE	6	30	40000	FALSE	6	difficultes res	leucemie? pneumonie sever? sepsis?	2	7	4	4	FALSE	0	3.2	130	6	4	86	26000	26	40	TRUE	TRUE	FALSE
193	1	13	1	1	20	1	sikhod	35	3	commercante	fonctionnaire	3	2	fer	2	1	3	3	2	2	16000000	0	0	0	FALSE	4	20	60000	TRUE	1	fievre	diar dehy s+amy	1	3	3	3	FALSE	0	4.8	110	9	5	99	18000	18	38	TRUE	FALSE	FALSE
194	1	11	2	1	30	5	chomphet	41	4	fonctionnaire	fonctionnaire	3	3	fer	2	1	3	3	2	2	13000000	0	0	0	FALSE	4	20	70000	FALSE	5	diarrhee	diarree aigue+parasitose	2	16	4	3	FALSE	0	4.7	99	0	0	98	13000	13	38.5	TRUE	TRUE	FALSE
195	2	11	1	1	10	1	sisattanak	28	4	fonctionnaire	fonctionnaire	3	1	fer	2	0	3	3	3	4	10000000	0	0	0	FALSE	2	10	60000	TRUE	6	difficultes res	pneum sever+CHD	2	10	2	0	FALSE	11	7.5	57	0	0	86	5000	5	37	TRUE	FALSE	FALSE
196	1	8	2	1	30	2	sinak	35	3	ouvrier	ouvrier	3	1	fer	2	0	3	0	2	2	4000000	0	0	0	FALSE	5	20	40000	TRUE	6	difficultes res	pneu sever+CHD	1	1	1	0	FALSE	0	4.5	70	0	0	89	8300	8.3	38	TRUE	TRUE	FALSE
197	2	11	2	1	20	3	saysetha	27	3	menage	fonctionnaire	3	2	fer	2	0	3	0	2	2	6000000	0	0	0	FALSE	4	20	40000	FALSE	1	fievre	ricketsia?UTI?	2	6	6	0	FALSE	0	5.9	121	11	8	99	24000	24	38.5	TRUE	TRUE	FALSE
198	1	18	2	1	240	1	mun	28	1	paysans	paysans	0	2	fer	2	1	3	0	2	0	2000000	0	0	0	TRUE	7	30	20000	FALSE	2	convulsion	meningite+hypog	2	4	1	1	FALSE	0	6.1	128	8	5	86	25500	25.5	36.5	TRUE	TRUE	FALSE
199	1	10	2	1	240	1	vangvieng	38	3	commercante	chaumeur	3	1	fer	2	1	3	3	2	2	6000000	7	0	0	FALSE	2	10	40000	TRUE	7	paleur	thalasemie	2	30	4	0	FALSE	0	5.3	104	0	0	98	15500	15.5	36.5	TRUE	FALSE	FALSE
200	1	11	2	1	20	3	sikhod	29	3	commercante	commercant	3	2	fer	2	0	3	0	2	2	6000000	7	0	0	FALSE	5	20	50000	TRUE	1	fievre	thalasemie	2	3	3	3	FALSE	0	4.1	117	9	6	98	18800	18.8	37	TRUE	FALSE	FALSE
201	1	10	2	1	40	3	saythany	47	2	paysans	paysans	3	1	fer	2	0	3	0	2	0	2000000	10	0	0	TRUE	17	30	10000	TRUE	12	oedeme	nephrotic syndrom relape2,UTI	2	60	4	2	FALSE	0	5.5	90	0	0	99	12800	12.8	36.5	TRUE	FALSE	FALSE
202	1	12	2	1	360	1	paklay	38	2	paysans	paysans	3	2	fer	2	0	3	3	2	0	4000000	0	0	0	TRUE	4	120	20000	TRUE	1	fievre	malnutri s+thal	2	30	6	0	FALSE	0	6.3	120	9	6	98	15000	15	38.5	TRUE	FALSE	FALSE
203	2	18	2	1	20	3	sikhod	40	3	menage	ouvrier	3	3	fer	2	1	3	0	2	2	3000000	16	0	0	TRUE	2	20	30000	TRUE	7	paleur	thalasemie	2	30	9	1	FALSE	0	3.9	114	0	0	99	17500	17.5	37	TRUE	FALSE	FALSE
204	1	19	1	1	30	2	nongteng	19	2	menage	garagiste	3	1	fer	2	1	3	3	2	2	5000000	0	0	0	TRUE	7	30	40000	FALSE	5	diarrhee	diarrhee aigue	2	5	2	5	FALSE	0	3.9	69.7	0	0	96	7400	7.4	38.5	TRUE	TRUE	FALSE
205	1	9	2	1	75	2	nakhao	37	2	menage	ouvrier	3	3	fer	2	1	3	0	2	2	3000000	0	0	0	FALSE	45	75	50000	TRUE	2	convulsion	cerebral palsie	1	1	1	0	FALSE	0	2.8	100	10	6	97	14000	14	39	TRUE	FALSE	TRUE
206	1	10	1	1	30	1	donephay	26	4	fonctionnaire	fonctionnaire	3	2	fer	2	0	3	3	2	2	14000000	0	0	0	FALSE	6	30	50000	TRUE	7	paleur	thalasemie	2	7	2	0	FALSE	0	4.7	80	0	0	99	9000	9	37	TRUE	FALSE	FALSE
207	1	18	2	1	240	1	phaphao	25	2	paysans	paysans	3	3	fer	2	0	3	0	2	0	4000000	6	0	0	TRUE	8	30	30000	TRUE	7	paleur	aplastic anemie	2	3	3	0	FALSE	18	7.6	66	0	0	98	5500	5.5	37.7	TRUE	FALSE	FALSE
208	1	10	2	1	30	3	nongtheng neua	31	3	menage	militaire	3	2	fer	2	0	3	3	2	2	4000000	0	0	0	FALSE	11	30	40000	TRUE	7	paleur	b thalasemie	2	8	4	1	FALSE	0	4.3	75	0	0	98	9000	9	37.5	TRUE	FALSE	FALSE
209	2	12	1	1	180	1	nongkham tai	49	3	paysans	commercante	3	2	fer	2	0	3	3	2	2	8000000	0	0	0	FALSE	16	60	50000	TRUE	1	fievre	amydalite,DF,hepatite	2	1	1	0	FALSE	0	5.1	135	9	5	98	26000	26	39.8	TRUE	TRUE	FALSE
210	2	15	2	1	20	2	phonsavan	26	3	beaute	commercant	3	2	fer	2	1	3	3	2	2	3000000	0	0	0	FALSE	2	15	80000	TRUE	6	difficultes res	CHD+TAPVR	2	10	1	0	FALSE	15	7.4	65	0	0	80	5300	5.3	38.8	TRUE	TRUE	FALSE
211	1	10	2	1	30	3	nongniao	27	3	menage	chauffeur	3	3	fer	2	0	3	3	2	0	3000000	0	0	0	TRUE	11	30	20000	TRUE	7	paleur	ALL	2	3	3	1	FALSE	0	4.3	108	9	6	92	14500	14.5	38.5	TRUE	FALSE	FALSE
212	2	10	2	1	60	1	nakhoun	34	4	fonctionnaire	fonctionnaire	3	2	fer	2	1	3	3	2	2	6000000	0	0	0	FALSE	6	30	30000	TRUE	7	paleur	thalasemie	2	7	2	0	FALSE	1	5	81	0	0	99	9500	9.5	36.5	TRUE	FALSE	FALSE
213	1	17	1	1	240	4	namkieng	46	2	commercante	paysans	3	3	fer	2	1	3	0	2	2	2000000	0	0	0	TRUE	5	30	40000	FALSE	1	fievre	rikettsia?UTI	2	14	7	0	FALSE	0	10.05	160	11	7	99	45000	45	40	TRUE	FALSE	FALSE
214	1	8	1	1	20	1	thadlouangtai	37	4	fonctionnaire	fonctionnaire	3	3	fer	2	0	3	3	3	2	10000000	0	0	0	FALSE	3	20	70000	FALSE	1	fievre	bronchite?malns	2	3	3	0	FALSE	0	5.5	69.5	0	0	97	6500	6.5	37	TRUE	FALSE	FALSE
215	2	7	2	1	20	2	viengsavanh	47	4	fonctionnaire	chauffeur	3	3	fer	2	0	3	3	2	2	7000000	0	0	0	FALSE	3	20	40000	TRUE	7	paleur	thalasemie	2	7	7	0	FALSE	0	5	127	9	6	99	24000	24	37	TRUE	FALSE	FALSE
216	2	12	2	1	60	3	saythany	45	2	menage	ouvrier	3	3	fer	2	0	3	0	2	2	4000000	0	0	0	TRUE	7	30	30000	TRUE	7	paleur	aplastic anemie	2	7	1	0	FALSE	0	8	127	11	5	99	22000	22	37.5	TRUE	FALSE	FALSE
217	1	23	2	1	20	1	chanthabouly	39	4	fonctionnaire	fonctionnaire	3	1	fer	2	1	3	3	3	4	24000000	0	0	0	FALSE	5	20	80000	TRUE	1	fievre	DF+warning sign	2	4	2	1	FALSE	0	5.05	101	0	0	99	15000	15	38.7	TRUE	TRUE	FALSE
218	1	11	2	1	120	2	saythany	35	4	fonctionnaire	paysans	3	1	fer	2	0	3	0	2	0	4000000	0	0	0	FALSE	14	60	20000	FALSE	1	fievre	skin infection	2	4	4	0	FALSE	11	4.3	90	0	0	98	12000	12	40.5	TRUE	TRUE	FALSE
219	1	10	2	1	10	3	sisattanak	37	2	commercante	commercant	3	1	fer	2	0	3	3	2	2	4000000	0	0	0	FALSE	1	10	30000	TRUE	7	paleur	thalasemie	2	7	7	0	FALSE	0	4.3	114	11	6	99	19000	19	37	TRUE	FALSE	FALSE
220	1	12	2	1	20	3	saysetha	23	2	menage	ouvrier	3	1	fer	2	0	3	0	2	2	6000000	0	0	0	FALSE	4	20	40000	TRUE	4	vomissement	pharyngite	2	2	1	1	FALSE	0	5.8	88	0	0	98	11500	11.5	38	TRUE	TRUE	FALSE
221	1	8	2	1	20	2	saysetha	25	3	paysans	paysans	3	1	fer	0	0	3	0	2	2	8000000	0	0	0	TRUE	3	20	50000	FALSE	1	fievre	diarrhee aigue qq deshydra+pneumonie+beri	2	4	4	1	FALSE	0	4.1	65	0	0	98	6700	6.7	40	TRUE	FALSE	FALSE
222	1	19	1	1	180	4	tholakhom	27	1	paysans	paysans	3	1	fer	2	0	3	0	2	0	6000000	0	0	0	TRUE	10	60	20000	FALSE	5	diarrhee	diarrhee aigue+deshydratation severe	2	9	3	2	FALSE	0	3.2	78	0	0	99	8900	8.9	36.6	FALSE	TRUE	FALSE
223	1	16	1	1	30	5	pek	31	4	fonctionnaire	fonctionnaire	3	2	fer	2	0	3	3	2	2	14000000	0	0	0	FALSE	1	10	30000	FALSE	1	fievre	fievre typhoide	2	11	1	1	FALSE	0	4.6	75	0	0	99	8000	8	38	TRUE	TRUE	FALSE
224	1	10	2	1	35	1	saythany	32	2	menage	ouvrier	3	1	fer	2	1	3	0	2	0	4000000	4	0	0	TRUE	10	30	50000	TRUE	1	fievre	thalasemie	2	1	1	0	FALSE	0	4.9	128	10	6	99	24100	24.1	38	TRUE	FALSE	FALSE
225	1	19	1	1	20	4	hadsayphong	30	1	paysans	paysans	3	5	fer	2	0	3	0	2	2	3000000	8	0	0	TRUE	11	30	30000	FALSE	9	fievre+lethargie+convulsion	pneumonie sever,meningite?beri beri?	2	3	2	4	FALSE	0	5.2	55	0	0	94	4500	4.5	36.5	TRUE	FALSE	TRUE
226	2	8	2	1	40	1	hadsayphong	45	2	paysans	commercant	3	3	fer	2	0	3	3	2	0	6000000	0	0	0	FALSE	13	40	60000	TRUE	2	convulsion	epilepsie	1	1	1	0	FALSE	0	7.8	124	12	7	83	24000	24	37.5	TRUE	TRUE	TRUE
227	1	23	2	1	20	3	sisattanak	28	3	commercante	chaumeur	3	1	fer	2	1	3	3	2	2	3000000	0	0	0	TRUE	3	20	50000	TRUE	2	convulsion	epilepsie,meningite?	1	1	1	0	FALSE	0	6.9	110	0	0	97	19000	19	36.3	TRUE	TRUE	TRUE
228	1	10	1	1	420	4	khamkeud	22	2	commercante	commercant	3	1	fer	2	0	3	0	2	2	5000000	4	0	0	FALSE	3	15	20000	TRUE	7	paleur	thalasemie	2	5	5	0	FALSE	0	5	85	9	6	97	10500	10.5	37.2	TRUE	FALSE	FALSE
229	1	10	1	1	40	3	hadsayphong	26	4	paysans	ouvrier	3	1	fer	2	0	3	0	2	4	2000000	0	0	0	TRUE	15	40	30000	FALSE	5	fievre	diarrhee aigue+quelque deshydratation	2	10	4	3	FALSE	0	4.6	80	0	0	98	11500	11.5	40.3	TRUE	TRUE	FALSE
230	1	11	2	1	20	1	sikhod	24	3	menage	garagiste	3	2	fer	2	0	3	3	2	2	3000000	0	0	0	FALSE	2	15	20000	FALSE	6	difficulte res	pneumonie sever	2	3	1	0	FALSE	0	5.1	102	0	0	95	16000	16	36.5	TRUE	TRUE	FALSE
231	2	11	1	1	120	4	hinheub	25	2	menage	paysans	3	2	fer	2	0	3	3	2	0	2000000	0	0	6	TRUE	5	30	15000	FALSE	9	fievre+oedeme	AGN?SLE?	2	30	5	0	FALSE	0	4.3	118	16	12	99	20000	20	37.5	TRUE	TRUE	FALSE
232	1	8	2	1	20	3	sikhod	28	2	menage	ouvrier	3	2	fer	2	0	3	0	3	4	4000000	0	0	0	FALSE	3	20	20000	TRUE	7	paleur	thalasemie	2	3	3	0	FALSE	0	4.9	103	0	0	98	16000	16	37	TRUE	FALSE	FALSE
233	1	18	1	1	180	1	saythany	30	3	commercante	chaumeur	3	2	fer	2	0	3	3	2	0	2000000	0	0	0	TRUE	5	30	30000	FALSE	1	fievre	fievre typhoide	2	4	1	2	FALSE	0	3.9	132	8	5	99	35000	35	38.4	TRUE	TRUE	FALSE
234	2	11	2	1	20	3	saythany	33	3	commercante	ouvrier	3	2	fer	2	0	3	3	2	2	8000000	0	0	0	FALSE	3	10	50000	TRUE	7	paleur	thalasemie	2	3	3	0	FALSE	0	4.7	122	10	6	99	20300	20.3	37	TRUE	FALSE	FALSE
235	2	21	1	1	30	3	nasaythong	21	3	paysans	paysans	3	1	fer	2	0	3	0	2	2	3000000	0	0	0	TRUE	9	30	20000	FALSE	1	fievre	pharyngite	2	5	5	5	FALSE	0	4	84	0	0	98	11000	11	39.7	TRUE	TRUE	FALSE
236	1	23	1	1	120	1	hom	35	1	paysans	paysans	3	6	fer	2	0	3	3	2	0	5000000	14	10	0	FALSE	2	20	40000	FALSE	9	agitation	rage	2	3	2	2	FALSE	0	2	114	9	7	98	17000	17	37	TRUE	TRUE	FALSE
237	1	10	2	1	10	1	saysetha	26	4	fonctionnaire	fonctionnaire	3	1	fer	2	1	3	3	3	4	16000000	0	0	0	FALSE	3	10	40000	TRUE	9	douleur abdominale+paleur	thalsemie+parasitose	2	8	3	0	FALSE	0	4.8	83	0	0	99	9800	9.8	36.9	TRUE	FALSE	FALSE
238	1	24	1	1	10	3	chanthabouly	35	3	commercante	chaumeur	3	1	fer	2	1	3	3	2	2	4000000	0	0	0	TRUE	1	10	100000	FALSE	1	fievre	varicelle+stomatic+DF?	2	5	4	4	FALSE	0	4.7	105	0	0	97	16000	16	40	TRUE	TRUE	FALSE
239	1	24	1	1	40	3	nasaythong	27	2	menage	ouvrier	3	1	fer	2	0	3	0	2	2	6000000	0	0	0	FALSE	10	40	40000	FALSE	6	difficultes res	pneumonie sever	2	5	1	0	FALSE	24	9.9	72	0	0	87	9000	9	37.5	TRUE	FALSE	FALSE
240	2	10	2	1	120	1	sanakham	30	4	fonctionnaire	fonctionnaire	3	1	fer	2	0	3	3	2	2	19000000	0	0	0	FALSE	7	20	70000	TRUE	7	paleur	thalasemie	2	4	4	0	FALSE	0	4.4	113	0	0	98	16500	16.5	37	TRUE	FALSE	FALSE
241	1	10	2	2	10	1	saythany	28	3	commercante	commercant	3	1	fer	2	1	3	3	3	2	3000000	15	0	0	TRUE	13	40	20000	FALSE	6	difficultes res	CHD	1	1	1	0	FALSE	0	10.5	86	0	0	60	11500	11.5	37	TRUE	TRUE	FALSE
242	2	17	2	1	120	4	phonhong	19	3	menage	paysans	3	2	fer	2	1	3	0	2	0	3000000	0	0	0	TRUE	5	30	20000	FALSE	9	inconscient+diarrhee+vomissement	diarrhee aigue+deshydratation sever	2	5	1	1	FALSE	0	2.05	67	0	0	95	7400	7.4	39.8	TRUE	TRUE	FALSE
243	1	23	1	1	30	3	sikhod	36	3	menage	garagiste	3	3	fer	2	1	3	0	2	2	3000000	0	0	0	TRUE	11	40	30000	FALSE	1	fievre	fievre typhoide	2	7	7	0	FALSE	0	4.6	121	10	6	98	22000	22	38.4	TRUE	FALSE	FALSE
244	1	11	1	1	20	3	sikhod	30	3	menage	ouvrier	3	1	fer	2	0	3	0	2	2	4000000	0	0	0	FALSE	4	20	20000	TRUE	7	paleur	thalasemie	2	60	2	0	FALSE	0	4.6	74	0	0	98	9300	9.3	37	TRUE	FALSE	FALSE
245	1	14	2	1	40	3	hadsayphong	35	3	menage	ouvrier	3	2	fer	2	0	3	0	2	2	5000000	0	0	0	TRUE	10	40	30000	TRUE	7	paleur	thalasemie	2	30	7	0	FALSE	0	4.4	120	9	6	98	22000	22	36.6	TRUE	FALSE	FALSE
246	1	14	2	1	40	3	hadsayphong	35	3	menage	ouvrier	3	2	fer	2	0	3	0	2	2	5000000	0	0	0	TRUE	10	40	30000	TRUE	7	paleur	thalasemie	1	7	4	0	FALSE	0	4.1	135	10	7	98	28000	28	38	TRUE	FALSE	FALSE
247	2	14	2	1	20	3	sikhod	28	4	fonctionnaire	fonctionnaire	3	1	fer	2	1	3	3	3	4	16000000	0	0	0	FALSE	4	20	70000	TRUE	2	convulsion	epilepsy	1	1	1	0	FALSE	0	5.3	84	0	0	81	11500	11.5	40	TRUE	FALSE	TRUE
248	1	22	2	1	10	1	saysetha	43	4	menage	fonctionnaire	3	2	fer	2	0	3	3	3	4	13000000	0	0	0	TRUE	2	10	100000	TRUE	6	difficultes res	peneumonie sever+ cerebral palsy	2	3	1	0	FALSE	0	10.5	100	0	0	84	15000	15	37	TRUE	FALSE	FALSE
249	1	11	2	1	240	4	paksan	33	4	fonctionnaire	fonctionnaire	3	2	fer	2	0	3	3	2	0	5000000	0	0	0	FALSE	3	20	30000	TRUE	1	fievre	thalasemie+amydalite	2	4	4	0	FALSE	0	4.5	87	0	0	98	11000	11	38.5	TRUE	FALSE	FALSE
250	2	8	2	1	30	2	nasaythong	32	3	menage	commercant	3	2	fer	2	1	3	3	3	2	4000000	0	0	0	TRUE	12	30	60000	TRUE	7	paleur	thalasemie	2	5	5	0	FALSE	0	5	109	0	0	99	18000	18	37	TRUE	FALSE	FALSE
251	1	10	1	1	30	3	saysetha	30	3	paysans	paysans	3	1	fer	2	1	3	0	2	0	6000000	0	0	0	FALSE	9	30	50000	FALSE	1	fievre	allergie	2	3	1	0	FALSE	0	5.8	109	0	0	97	20000	20	39	TRUE	TRUE	FALSE
252	2	12	2	1	240	4	vangvieng	28	3	menage	chauffeur	3	3	fer	2	0	3	3	2	0	4000000	0	0	0	FALSE	140	120	70000	TRUE	7	paleur	thalasemie	2	30	7	0	FALSE	0	4.5	92	0	0	99	15000	15	37.5	TRUE	FALSE	FALSE
253	2	10	1	1	240	4	pakkading	24	3	commercante	chaumeur	3	1	fer	2	0	3	0	2	0	5000000	12	0	0	FALSE	3	20	30000	TRUE	7	paleur	thalasemie	2	2	2	0	FALSE	0	4.1	105	10	7	99	15000	15	37	TRUE	FALSE	FALSE
254	1	10	1	1	10	1	sisattanak	21	3	menage	fonctionnaire	3	2	fer	2	0	3	3	3	4	14000000	0	0	0	FALSE	1	10	100000	FALSE	6	difficultes res	very sever pneumonie	2	15	1	0	FALSE	10	10.5	55	0	0	89	4500	5.5	37.5	TRUE	FALSE	FALSE
255	2	19	1	1	40	3	saythany	46	4	fonctionnaire	ouvrier	3	1	fer	2	1	3	0	2	2	5000000	0	0	0	FALSE	12	4	40000	FALSE	1	fievre	UTI?fievre typhoide?	2	11	7	0	FALSE	0	10.3	110	9	6	96	15800	15.8	39.5	TRUE	FALSE	FALSE
256	2	16	1	1	120	1	pakgnum	21	2	paysans	paysans	3	4	fer	2	1	3	0	2	0	1000000	0	0	0	TRUE	13	30	20000	TRUE	2	convulsion	tetanus	2	8	1	0	FALSE	0	3.8	73	0	0	99	9300	9.3	37.5	TRUE	FALSE	TRUE
257	1	23	2	1	30	3	hadsayphong	22	3	menage	garagiste	3	1	fer	2	0	3	0	2	4	2000000	0	0	0	FALSE	10	30	40000	TRUE	9	amaigrissement+diarrhee	malnutrition sever+dysenterie	2	3	3	0	FALSE	0	4.6	57	0	0	95	3600	3.6	37.5	TRUE	FALSE	FALSE
258	1	15	1	1	300	4	kasy	37	3	paysans	paysans	3	2	fer	2	0	3	0	2	2	3000000	50	0	0	FALSE	6	30	20000	FALSE	1	fievre	beri beri	2	30	3	3	FALSE	13	4.5	58	0	0	99	4700	4.7	37.8	TRUE	FALSE	FALSE
259	1	21	1	1	30	1	saythany	24	4	fonctionnaire	fonctionnaire	3	1	fer	2	0	3	3	2	2	15000000	0	0	0	FALSE	10	30	90000	FALSE	6	difficultes res	pneumonie sever	2	2	2	0	FALSE	0	9.2	66	0	0	90	7500	7.5	37.5	TRUE	TRUE	FALSE
260	2	9	2	1	40	4	saythany	30	3	menage	chauffeur	3	1	fer	2	0	3	3	2	2	4000000	0	0	0	FALSE	13	30	30000	TRUE	7	paleur	thalasemie	1	8	8	0	FALSE	0	4.3	118	10	7	99	19000	19	37	TRUE	FALSE	FALSE
261	1	18	1	2	30	1	tholakhom	40	2	paysans	fonctionnaire	3	5	fer	2	0	3	0	2	0	6000000	0	0	0	FALSE	30	90	50000	TRUE	9	fievre+lethragie	meningite?sepsis?	2	3	1	3	FALSE	0	2.05	120	8	5	97	20000	20	37.5	FALSE	TRUE	TRUE
262	1	10	2	1	20	1	saysetha	33	3	menage	fonctionnaire	3	3	fer	2	0	3	0	3	4	9000000	0	0	0	FALSE	5	20	60000	TRUE	6	difficultes res	pneumonie sever	2	2	2	0	FALSE	0	4.8	83	0	0	95	11000	11	37.5	TRUE	FALSE	FALSE
263	2	10	2	1	30	4	sikhod	44	4	menage	fonctionnaire	3	3	fer	2	0	3	3	2	4	5000000	0	0	0	FALSE	4	20	50000	TRUE	7	paleur	thalasemie	2	30	4	0	FALSE	0	4.7	108	10	7	99	19500	19.5	37	TRUE	FALSE	FALSE
264	1	17	2	1	20	1	skhod	32	4	fonctionnaire	fonctionnaire	3	3	fer	2	0	3	3	3	2	12000000	0	0	0	FALSE	6	20	70000	TRUE	9	fievre+bouton	allergie	2	10	2	2	FALSE	0	3.2	100	0	0	98	14000	14	37.2	TRUE	FALSE	FALSE
265	2	12	2	1	20	3	sikhods	40	3	menage	ouvrier	3	3	fer	2	1	3	3	2	2	6000000	0	0	0	FALSE	6	20	80000	TRUE	7	paleur	thalasemie	2	7	7	0	FALSE	0	4.3	114	10	6	99	17000	17	37.5	TRUE	FALSE	FALSE
266	1	16	2	1	360	4	khamkeud	23	3	commercante	commercant	3	2	fer	2	0	3	0	2	0	2000000	0	0	0	FALSE	2	20	30000	TRUE	7	paleur	thalasemie	2	30	7	0	FALSE	0	4.6	84	0	0	99	11000	11	36.5	TRUE	FALSE	FALSE
267	1	14	1	2	30	1	hiheub	33	2	paysans	chaumeur	3	1	feilles	2	1	3	0	2	0	400000	0	0	0	TRUE	8	30	20000	FALSE	6	difficultes res	pleuresie effusion	2	21	14	0	FALSE	0	10.7	130	0	0	86	29000	29	39	TRUE	TRUE	FALSE
268	2	24	1	1	20	3	sisattanak	24	3	menage	ouvrier	3	1	fer	2	0	3	0	2	2	5000000	0	0	0	FALSE	3	20	20000	FALSE	6	difficultes res	pneumonie sever	2	7	2	0	FALSE	0	10.8	78	0	0	87	10000	10	37	TRUE	FALSE	FALSE
269	1	17	1	1	30	4	sikhod	23	2	menage	ouvrier	3	2	fer	2	0	3	0	2	2	3000000	0	0	0	TRUE	7	30	40000	FALSE	9	fievre+diarrhee+agite	hypovolemic shock+sever malnutrition	1	3	3	3	FALSE	0	2.5	71	0	0	84	6000	6	38.2	FALSE	FALSE	FALSE
270	2	20	2	1	20	1	sikhod	34	4	commercante	fonctionnaire	3	4	fer	2	0	3	3	3	4	20000000	0	0	0	FALSE	4	20	100000	TRUE	6	difficultes res	sleep apnea	2	7	1	0	FALSE	0	9	100	11	8	63	26000	26	37	TRUE	FALSE	FALSE
271	1	10	2	1	240	4	vangvieng	25	2	paysans	paysans	3	3	fer	2	1	3	0	2	0	5000000	0	0	10	FALSE	9	30	30000	TRUE	1	fievre	sever anemie+stomatitic?+UTI?	2	3	3	0	FALSE	10	5	77	0	0	99	9000	9	38.5	TRUE	FALSE	FALSE
272	2	22	2	2	45	3	saythany	25	2	menage	ouvrier	3	3	fer	2	0	3	0	2	0	3000000	0	0	0	TRUE	16	60	20000	FALSE	2	convulsion	meningo-encephalite	2	6	3	1	FALSE	0	2.7	58	0	0	99	5000	5	38.5	FALSE	TRUE	TRUE
273	2	15	1	1	50	4	sikhod	22	3	paysans	chaumeur	3	3	fer	2	1	3	0	2	0	1000000	0	0	7	TRUE	12	30	10000	FALSE	9	amaigrissement	malnutrition sever	2	30	30	30	FALSE	0	3.2	75	0	0	99	5900	5.9	38.2	TRUE	FALSE	FALSE
274	1	12	1	1	20	3	sikhod	37	2	ouvrier	ouvrier	3	2	fer	2	0	3	3	3	2	4000000	0	0	0	FALSE	5	20	40000	FALSE	9	cephalee+fievre	meningite	2	3	1	1	FALSE	0	6.3	140	12	8	99	29000	29	38	TRUE	TRUE	TRUE
275	2	14	2	1	60	3	hadsayphong	35	3	menage	ouvrier	3	2	fer	2	0	3	0	2	0	6000000	0	0	0	FALSE	13	30	20000	TRUE	7	paleur	thalasemie	2	14	4	0	FALSE	0	4.7	127	9	6	99	23000	23	38	TRUE	FALSE	FALSE
276	2	20	1	1	30	3	hadsayphong	33	3	menage	ouvrier	3	2	fer	2	1	3	0	2	0	2000000	0	0	0	TRUE	10	30	10000	FALSE	9	lethargie+convulsion	meningite?beri beri?	2	14	3	2	FALSE	0	1.94	95	11	8	99	11000	11	38.5	FALSE	TRUE	TRUE
277	1	10	1	1	60	4	nasaythong	45	3	menage	ouvrier	3	2	fer	2	1	3	3	2	0	5000000	0	0	0	FALSE	5	20	40000	FALSE	9	fievre+douleur abdominale	parasitose	2	3	1	0	FALSE	0	6.6	113	0	0	95	23000	23	37.8	TRUE	FALSE	FALSE
278	2	14	2	1	20	3	hadsayphong	43	4	fonctionnaire	fonctionnaire	3	2	fer	2	0	3	3	2	2	15000000	0	0	0	FALSE	4	20	100000	TRUE	7	paleur	thalasemie	2	7	2	2	FALSE	0	3.9	118	0	0	99	21300	21.3	37	TRUE	FALSE	FALSE
279	1	13	2	1	20	3	sikhod	39	3	menage	ouvrier	3	1	fer	2	0	3	0	2	2	4000000	0	0	0	FALSE	5	20	30000	TRUE	7	paleur	thalasemie	2	30	7	0	FALSE	0	9.2	123	9	6	99	21000	21	37	TRUE	FALSE	FALSE
280	1	9	2	1	30	1	saythany	25	4	menage	fonctionnaire	3	1	fer	2	0	3	3	3	2	6000000	0	0	0	FALSE	13	30	60000	TRUE	6	difficultes res	very sever pneumonie	2	10	3	0	FALSE	0	10.5	65	0	0	84	6500	6.5	39.5	TRUE	FALSE	FALSE
281	2	10	2	1	240	4	viengkham	25	3	paysans	fonctionnaire	3	2	fer	2	1	3	0	2	2	5000000	0	0	0	FALSE	5	30	60000	TRUE	7	paleur	thalasemie	2	14	3	3	FALSE	0	4	88	11	7	99	13500	13.5	36	TRUE	FALSE	FALSE
282	2	9	1	2	10	1	saysetha	25	3	commercante	fonctionnaire	3	1	fer	2	1	3	3	3	4	30000000	0	0	0	FALSE	1	10	100000	FALSE	6	difficultes res	very sever pneumonie+CHD	2	5	1	0	FALSE	9	8.1	60	0	0	85	6000	6	36	TRUE	TRUE	FALSE
283	2	10	2	1	20	1	sikhod	47	4	fonctionnaire	fonctionnaire	3	3	fer	2	1	3	0	2	2	6000000	0	0	0	FALSE	3	20	50000	TRUE	7	paleur	thalasemie	2	3	3	0	FALSE	0	3.7	128	9	6	99	24500	24.5	37	TRUE	FALSE	FALSE
284	1	11	2	1	30	3	saythany	31	2	ouvrier	chauffeur	3	2	fer	2	1	3	3	2	2	5000000	0	0	0	FALSE	7	30	50000	TRUE	7	paleur	thalasemie	2	20	7	0	FALSE	0	4.4	107	9	5	99	15800	15.8	36.5	TRUE	FALSE	FALSE
285	2	21	1	1	60	1	saythany	30	3	paysans	paysans	3	3	fer	2	1	3	3	2	0	6000000	19	0	0	FALSE	39	60	60000	FALSE	1	fievre	ricketsia	2	20	4	2	FALSE	0	4.2	107	0	0	98	14500	14.5	39	TRUE	TRUE	FALSE
286	1	14	2	1	20	1	chanthabouly	40	4	fonctionnaire	fonctionnaire	3	3	fer	2	1	3	3	3	4	16000000	0	0	0	FALSE	5	20	80000	TRUE	5	diarrhee	diarrhee aigue pas de diarrhee	2	3	1	0	FALSE	0	4.6	135	11	8	98	66000	66	38.2	TRUE	FALSE	FALSE
287	2	9	2	1	30	3	sikhod	27	4	fonctionnaire	fonctionnaire	3	1	fer	2	0	3	0	2	2	15000000	0	0	0	FALSE	6	30	60000	TRUE	7	paleur	thalasemie	2	3	3	0	FALSE	0	4.4	75	0	0	99	9300	9.3	37.5	TRUE	FALSE	FALSE
288	2	12	2	1	30	3	nasaythong	34	4	fonctionnaire	fonctionnaire	3	2	fer	2	0	3	3	2	4	8000000	0	0	0	FALSE	5	30	60000	TRUE	7	paleur	thalasemie	2	3	3	0	FALSE	0	4.3	87	0	0	99	12000	12	37	TRUE	FALSE	FALSE
289	1	18	1	2	30	1	paksan	23	3	paysans	paysans	3	2	fer	2	1	3	0	2	0	4000000	6	16	4	FALSE	6	30	30000	FALSE	1	convulsion	meningite	2	5	1	1	FALSE	0	9.8	96	0	0	88	14000	14	37	FALSE	TRUE	TRUE
290	1	15	2	1	20	1	chanthabouly	25	3	beaute	ouvrier	3	2	fer	2	1	3	0	2	0	6000000	0	0	0	FALSE	5	20	40000	FALSE	1	fievre	CHD	1	3	1	3	FALSE	15	8.9	69	0	0	60	5500	5.5	38	TRUE	TRUE	FALSE
291	1	13	1	1	15	3	hadsayphong	29	4	fonctionnaire	fonctionnaire	3	2	fer	2	1	3	3	2	2	33000000	0	0	0	FALSE	7	20	80000	TRUE	1	fievre	cellulite	2	7	2	0	FALSE	0	5.5	90	0	0	99	10500	10.5	38	TRUE	FALSE	FALSE
292	1	14	2	1	20	3	sikhod	28	3	menage	commercant	3	2	fer	2	1	3	0	2	2	12000000	0	0	0	FALSE	5	20	50000	TRUE	7	paleur	thalasemie	2	7	3	0	FALSE	0	4	113	0	0	99	19000	19	37	TRUE	FALSE	FALSE
293	2	10	2	1	40	3	saythany	32	2	menage	ouvrier	3	2	fer	2	1	3	3	2	0	5000000	0	0	0	FALSE	15	40	40000	TRUE	7	paleur	thalasemie	2	30	30	0	FALSE	0	4.1	115	0	0	99	15000	15	37	TRUE	FALSE	FALSE
294	1	17	2	1	20	3	chanthabouly	22	3	commercante	ouvrier	3	1	fer	2	1	3	3	2	2	8000000	0	0	0	FALSE	5	20	40000	TRUE	2	convulsion	epilepsie	1	1	1	1	FALSE	0	3.9	80	0	0	99	11000	11	37	TRUE	FALSE	TRUE
295	1	8	2	1	90	1	phonhong	21	4	menage	fonctionnaire	3	2	fer	2	1	3	3	2	0	15000000	0	0	0	FALSE	6	20	80000	TRUE	6	difficultes res	pneumonie sever	2	10	4	1	FALSE	0	7	85	9	7	90	12000	12	37	TRUE	FALSE	FALSE
296	1	14	2	1	720	4	samtai	22	4	fonctionnaire	fonctionnaire	3	1	fer	2	1	3	0	2	0	14000000	0	0	0	FALSE	13	90	60000	TRUE	2	convulsion	epilepsie	1	4	4	0	FALSE	14	5.9	60	0	0	99	6000	6	36	TRUE	TRUE	TRUE
297	2	14	2	1	40	1	chanthabouly	42	4	fonctionnaire	fonctionnaire	3	2	fer	2	1	3	3	3	2	40000000	0	0	0	FALSE	13	40	100000	TRUE	7	paleur	thalasemie	2	7	5	0	FALSE	0	4.5	106	10	6	99	17000	17	36.5	TRUE	FALSE	FALSE
298	2	19	2	1	360	4	hinboun	26	2	menage	ouvrier	3	4	fer	0	0	0	0	0	0	3000000	0	0	0	TRUE	4	60	40000	TRUE	1	fievre	fievre prolongee+celebral palsy	2	30	4	4	FALSE	0	3.9	75	0	0	96	9500	9.5	36.5	TRUE	TRUE	FALSE
299	2	18	2	1	300	1	pakkading	37	4	fonctionnaire	fonctionnaire	3	2	fer	2	1	3	3	3	4	10000000	0	0	0	FALSE	3	10	40000	FALSE	9	ictere general+vomissement	hepatite	2	8	4	8	FALSE	0	3.6	122	9	6	99	21000	21	37	TRUE	TRUE	FALSE
300	2	10	1	1	90	4	saythany	45	2	paysans	paysans	3	6	fer	2	1	3	3	0	0	6000000	0	0	0	FALSE	1	20	30000	FALSE	1	fievre	skin infection	2	7	3	0	FALSE	0	4.6	109	9	6	99	18000	18	39	TRUE	FALSE	FALSE
301	2	8	2	1	20	3	sikhod	42	3	menage	commercant	3	2	fer	2	1	3	3	2	2	9000000	0	0	0	FALSE	3	20	40000	TRUE	14	amaigrissement	malnutrition sever	2	90	90	30	FALSE	0	4.5	143	8	6	99	24000	24	37	TRUE	TRUE	FALSE
302	1	23	1	1	20	1	sikhod	25	3	commercante	fonctionnaire	3	2	fer	2	0	3	3	3	2	16000000	0	0	0	FALSE	4	20	80000	FALSE	6	difficultes res	pneumonie	2	5	3	0	FALSE	0	5	87	0	0	90	12000	12	40	TRUE	TRUE	FALSE
303	1	10	2	1	60	3	nasaythong	28	3	paysans	paysans	3	2	fer	2	1	3	3	2	0	8000000	0	0	0	FALSE	9	30	40000	FALSE	6	difficultes res	pertusis?CHD+bronchiolite	2	4	1	0	FALSE	10	6	55	0	0	99	5000	5	37.8	TRUE	FALSE	FALSE
304	1	15	1	1	720	1	saynasomboune	36	4	fonctionnaire	fonctionnaire	3	1	fer	2	0	3	3	2	2	15000000	0	0	0	FALSE	1	10	50000	FALSE	1	fievre	rickettsia?fievre typhoid	2	10	4	4	FALSE	0	4	115	9	6	99	16000	16	37	TRUE	FALSE	FALSE
305	2	11	1	1	30	3	hadsayphong	25	4	fonctionnaire	fonctionnaire	3	1	fer	2	0	3	0	3	2	15000000	0	0	0	TRUE	9	30	40000	FALSE	6	difficultes res	pneumonie tres sever	2	6	1	0	FALSE	11	9	47	0	0	86	5000	5	37.5	TRUE	FALSE	FALSE
306	1	10	2	1	20	3	sikhod	37	3	ouvrier	ovrier	3	2	fer	2	0	3	3	3	2	7000000	0	0	0	FALSE	5	20	40000	TRUE	1	fievre	meningite?	2	2	2	0	FALSE	0	4.9	130	9	6	98	28000	28	37.5	TRUE	TRUE	FALSE
307	2	10	1	1	30	3	hadsayphong	30	3	menage	ouvrier	3	2	fer	2	1	3	3	2	2	6000000	0	0	0	TRUE	4	20	50000	TRUE	9	toux	TB pulmonaire?+skin infection	2	20	2	2	FALSE	0	4.6	104	10	6	99	15000	15	36.7	TRUE	TRUE	FALSE
308	2	19	1	1	10	3	sisattanak	28	4	fonctionnaire	fonctionnaire	3	1	fer	2	1	3	3	2	2	27000000	0	0	0	FALSE	2	10	60000	FALSE	1	fievre	diarrhee aigue non deshydratation	2	3	3	3	FALSE	0	4.3	115	0	0	99	16000	16	38.7	TRUE	TRUE	FALSE
309	1	19	1	1	60	1	phonhong	22	4	fonctionnaire	fonctionnaire	3	2	fer	2	0	3	3	2	4	8000000	0	0	0	TRUE	6	20	40000	FALSE	2	convulsion	meningite	2	4	1	4	FALSE	0	6	111	0	0	99	19000	19	40	TRUE	TRUE	TRUE
310	2	20	1	1	30	1	nasaythong	24	4	fonctionnaire	fonctionnaire	3	2	fer	2	1	3	0	3	4	17000000	0	0	0	FALSE	2	10	60000	FALSE	6	difficultes res	pneumonie tres sever	2	9	1	0	FALSE	20	4.9	55	0	0	60	4000	4	38	TRUE	FALSE	FALSE
311	2	10	2	1	30	5	houay	30	4	fonctionnaire	fonctionnnaire	3	1	fer	2	0	3	3	3	4	30000000	0	0	0	FALSE	2	10	100000	TRUE	1	fievre+toux	thalasemie+pneumonie	2	30	2	0	FALSE	0	4.3	90	10	6	82	11000	11	37	TRUE	FALSE	FALSE
312	1	11	1	1	180	1	pakgnum	38	3	paysans	paysans	3	1	fer	2	1	3	0	2	0	8000000	7	0	0	FALSE	4	20	60000	FALSE	2	convulsion	meningo-encephalite	1	3	3	1	FALSE	0	5.2	135	12	7	99	40000	40	39.1	TRUE	FALSE	TRUE
313	1	12	1	1	240	1	thoulakhom	30	4	fonctionnaire	ouvrier	3	1	fer	2	1	3	0	0	0	7000000	0	0	0	FALSE	3	20	40000	FALSE	9	douleur abdominal	parasitose	2	5	1	0	FALSE	0	4.3	118	9	6	99	19000	19	37	TRUE	TRUE	FALSE
314	2	10	2	1	60	3	hadsayphong	35	3	menage	ouvrier	3	2	fer	2	0	3	0	2	0	10000000	0	0	0	FALSE	13	30	20000	TRUE	7	paleur	thalasemie	2	30	7	0	FALSE	0	4.9	127	10	6	99	24000	24	37	TRUE	FALSE	FALSE
315	1	10	2	1	20	3	hadsayphong	28	3	menage	commercant	3	2	fer	2	1	3	0	2	2	12000000	0	0	0	FALSE	5	20	50000	TRUE	7	paleur	thalasemie	2	7	7	0	FALSE	0	4.3	113	10	7	99	19000	19	37	TRUE	FALSE	FALSE
316	2	16	2	1	240	4	phonhong	35	2	paysans	paysans	3	3	fer	0	1	3	0	2	0	3000000	0	16	10	FALSE	6	30	10000	TRUE	6	difficultes res	aplastic anemie+septicemie	2	3	1	0	FALSE	0	6.1	90	9	6	90	11000	11	38	TRUE	FALSE	FALSE
317	2	14	2	1	20	3	saythany	30	4	fonctionnaire	fonctionnaire	3	3	fer	2	0	3	3	3	2	30000000	0	0	0	FALSE	3	20	40000	TRUE	7	paleur	thalasemie	2	7	7	0	FALSE	0	4.5	122	10	7	99	19500	19.5	37	TRUE	FALSE	FALSE
318	2	10	2	1	60	3	saythany	35	2	paysans	ouvrier	3	3	fer	2	1	3	0	2	0	4000000	0	0	0	FALSE	5	20	20000	TRUE	9	douleur abdominal	adenopathie mesenterique	1	1	1	1	FALSE	0	5.4	123	13	8	99	23000	23	36.5	TRUE	TRUE	FALSE
319	1	20	2	2	20	3	hadsayphong	24	3	ouvrier	ouvrier	3	1	fer	2	0	3	0	2	2	6000000	0	0	0	TRUE	4	20	60000	FALSE	6	difficultes res	CHD+CHF+very sever pneumonia	2	5	1	1	FALSE	0	3.1	53	0	0	85	3100	3.1	36	FALSE	FALSE	FALSE
320	1	16	1	1	20	1	sikhod	29	4	menage	fonctionnaire	3	2	fer	2	1	3	3	2	4	15000000	0	0	0	FALSE	4	20	60000	FALSE	1	fievre	dengue fever?agine	2	3	3	3	FALSE	0	4.7	153	12	8	99	41000	41	40	TRUE	TRUE	FALSE
321	1	10	2	1	20	3	sikhod	30	3	menage	ouvrier	3	1	fer	2	0	3	0	2	0	4000000	0	0	0	FALSE	4	20	20000	TRUE	7	paleur	thalasemie	2	10	10	0	FALSE	0	4.4	74	0	0	98	9300	9.3	36	TRUE	FALSE	FALSE
322	1	9	2	1	20	3	sikhod	30	3	commercante	ouvrier	3	2	fer	2	1	3	0	2	4	7000000	0	0	0	FALSE	4	20	60000	TRUE	1	fievre	thalasemie	2	30	2	2	FALSE	0	5.6	111	9	6	99	18000	18	40	TRUE	FALSE	FALSE
323	1	19	2	1	420	4	khenthao	31	3	menage	fonctionnaire	3	1	fer	2	0	3	0	2	2	15000000	17	0	0	FALSE	3	15	50000	TRUE	7	paleur	thalasemie	2	7	7	7	FALSE	0	3.9	103	9	6	99	15000	15	37	TRUE	FALSE	FALSE
324	1	13	1	1	50	5	say	31	4	menage	fonctionnaire	3	2	fer	2	1	3	3	3	2	18000000	0	0	0	FALSE	1	5	50000	FALSE	1	fievre+cephalee	meningite	2	5	3	3	FALSE	0	4.7	103	11	8	98	14000	14	37	TRUE	TRUE	TRUE
325	2	13	1	1	50	1	nasaythong	27	3	paysans	ouvrier	3	2	fer	2	1	3	3	2	2	7000000	6	0	0	FALSE	6	20	40000	FALSE	4	vomissement	toxication alimentaire	2	1	1	1	FALSE	0	4.3	85	0	0	99	10000	10	37.2	TRUE	TRUE	FALSE
326	1	18	2	1	40	1	hadsayphong	31	2	ouvrier	ouvrier	3	1	fer	2	1	3	0	2	2	5000000	0	0	0	TRUE	4	20	20000	FALSE	2	convulsion	tetanus?meningite?	2	5	1	5	FALSE	0	1.2	94	0	0	98	11500	11.5	38.5	FALSE	TRUE	TRUE
327	2	16	2	2	30	1	vangvieng	27	3	menage	ouvrier	3	2	fer	2	1	3	0	2	0	8000000	9	0	0	FALSE	7	30	30000	FALSE	9	douleur abdominal+vomissement	amydalite+parasitose	2	4	2	2	FALSE	0	6.3	134	11	8	99	34000	34	36.5	TRUE	TRUE	FALSE
328	2	21	1	1	240	4	bolikhan	36	2	ouvrier	ouvrier	3	6	fer	2	1	3	0	2	0	7000000	20	0	0	FALSE	3	20	30000	FALSE	1	fievre	fievre thyphoid?	2	7	7	0	FALSE	0	4.9	100	0	0	98	15000	15	37	TRUE	FALSE	FALSE
329	1	10	1	1	20	3	saythany	27	4	fonctionnaire	fonctionnaire	3	1	fer	2	1	3	3	2	4	26000000	0	0	0	FALSE	4	20	40000	FALSE	1	fievre	amydalite	2	5	5	5	FALSE	0	4	78	0	0	99	10000	10	38.5	TRUE	TRUE	FALSE
330	1	20	1	1	20	3	saysetha	26	4	fonctionnaire	fonctionnaire	3	1	fer	2	0	3	0	3	4	20000000	0	0	0	FALSE	3	20	50000	FALSE	4	vomissement	toxication alimentaire	1	1	1	1	FALSE	0	4.2	75	0	0	98	10500	10.5	37	TRUE	TRUE	FALSE
331	1	24	2	2	240	2	pheuang	38	3	paysans	paysans	3	1	fer	2	1	3	0	2	0	6000000	0	0	3	FALSE	2	20	20000	FALSE	1	fievre+inconsient	meningite?	2	6	1	1	FALSE	0	6.3	145	14	7	99	38000	38	36.5	TRUE	TRUE	FALSE
332	1	20	1	2	20	3	saythany	26	2	menage	ouvrier	3	4	fer	2	0	3	0	2	2	3000000	0	0	0	TRUE	4	20	30000	FALSE	1	fievre	beri beri+ grippe	2	2	1	1	FALSE	20	5.7	66	0	0	98	6500	6.5	37	TRUE	TRUE	FALSE
333	1	14	1	2	20	1	paklay	30	3	paysans	ouvrier	3	3	fer	2	1	3	3	2	0	9000000	0	0	0	FALSE	5	20	40000	FALSE	1	fievre+melena	fievre typhoid+IRA	2	9	2	2	FALSE	0	2	131	8	5	97	29000	29	39	TRUE	TRUE	TRUE
334	1	10	2	1	40	3	chanthabouly	36	3	menage	ouvrier	3	1	fer	2	1	3	3	2	2	4000000	0	0	0	FALSE	10	40	20000	TRUE	7	paleur	thalasemie	2	30	4	0	FALSE	0	4.6	122	10	6	99	21500	21.5	37	TRUE	FALSE	FALSE
335	1	14	2	1	30	3	saythany	28	4	menage	fonctionnaire	3	1	fer	2	0	3	0	2	2	18000000	0	0	0	FALSE	2	10	60000	TRUE	6	difficultes res	asthme	1	1	1	0	FALSE	14	5.3	86	0	0	95	8000	8	37	TRUE	FALSE	FALSE
336	2	20	1	2	30	1	paksan	40	3	paysans	paysans	3	3	fer	2	0	3	3	2	0	6000000	0	0	0	FALSE	2	10	30000	FALSE	2	convulsion	meningite+fievre thypoid	2	6	3	3	FALSE	0	7.6	117	11	7	99	21000	21	37.5	TRUE	TRUE	TRUE
337	1	20	1	1	540	4	khoun	30	2	paysans	paysans	3	3	fer	2	1	3	0	2	0	5000000	14	0	7	FALSE	4	20	30000	FALSE	2	convulsion	meningite	2	14	2	2	FALSE	0	7	135	11	8	99	32500	32.5	38.5	TRUE	FALSE	TRUE
338	1	23	1	1	20	3	sikhod	30	3	menage	ouvrier	3	3	fer	2	1	3	3	2	0	8000000	0	0	0	FALSE	3	20	40000	FALSE	9	toux	pertusis	2	14	4	0	FALSE	23	6.5	55	0	0	99	6200	6.2	36.5	TRUE	FALSE	FALSE
339	2	18	1	1	20	3	sikhod	25	3	ouvrier	ouvrier	3	2	fer	2	1	3	3	2	4	8000000	0	0	0	FALSE	3	20	50000	TRUE	1	fievre	thalasemie+pharyngite	2	4	4	0	FALSE	0	4.4	112	10	6	98	19000	19	39.5	TRUE	FALSE	FALSE
340	1	22	2	1	20	3	chanthabouly	31	4	fonctionnaire	fonctionnaire	3	2	fer	2	0	3	3	3	2	9000000	0	0	0	FALSE	4	10	100000	TRUE	5	diarrhee	diarrhee aigue some deshydratation	1	1	1	1	FALSE	0	4.1	70	0	0	99	8300	8.3	38.8	TRUE	TRUE	FALSE
341	1	17	1	1	30	1	saythany	36	4	fonctionnaire	fonctionnaire	3	3	fer	2	0	3	3	2	2	20000000	0	0	0	FALSE	2	10	60000	FALSE	1	fievre	dengue fever?	2	3	3	3	FALSE	0	4	90	0	0	99	12900	12.9	40.2	TRUE	TRUE	FALSE
342	1	10	2	1	20	2	sikhod	40	2	commercante	chauffeur	3	2	fer	2	0	3	3	2	2	4000000	0	0	0	FALSE	3	20	20000	TRUE	7	paleur	thalasemie	2	3	3	0	FALSE	0	4.6	127	10	7	99	22000	22	37	TRUE	FALSE	FALSE
343	1	19	2	1	20	3	sikhod	24	3	commercante	commercant	3	1	fer	2	1	3	3	2	4	13000000	0	0	0	FALSE	4	20	60000	FALSE	1	fievre	rubella+dengue fever?	2	4	4	1	FALSE	0	4.3	80	0	0	99	11000	11	40	TRUE	TRUE	FALSE
344	2	11	2	1	20	3	sikhod	40	3	menage	ouvrier	3	3	fer	2	1	3	0	2	2	3000000	0	0	0	TRUE	3	20	30000	TRUE	7	paleur	thalasemie	2	30	7	0	FALSE	0	4.3	115	9	6	99	17000	17	37	TRUE	FALSE	FALSE
345	1	18	1	1	20	3	chanthabouly	22	3	menage	ouvrier	3	1	fer	2	0	3	0	2	2	6000000	0	0	0	TRUE	4	20	30000	FALSE	1	fievre	beri beri,urinary tract infection	2	3	3	3	FALSE	0	5.1	64	0	0	77	5500	5.5	38.5	TRUE	FALSE	FALSE
346	1	17	2	1	240	4	vangvieng	26	2	paysans	paysans	3	3	fer	2	1	3	0	2	0	5000000	0	0	0	TRUE	8	30	30000	TRUE	7	paleur	aplastic anemia	2	5	5	0	FALSE	17	6.4	67	0	0	95	6000	6	38	TRUE	FALSE	FALSE
347	1	14	1	2	30	1	mun	25	3	ouvrier	ouvrier	3	2	fer	2	0	3	0	2	0	5000000	0	0	0	TRUE	9	30	20000	FALSE	6	difficultes res	late onset sepsis+beri beri+meningite?	2	4	4	4	FALSE	0	1.4	46	0	0	87	2200	2.2	37.4	FALSE	FALSE	FALSE
348	2	10	2	1	30	3	nasaythong	32	3	commercante	ouvrier	3	1	fer	2	0	3	3	2	0	17000000	0	0	0	TRUE	8	30	100000	TRUE	7	paleur	thalasemie	2	7	7	0	FALSE	0	4.9	113	9	6	99	16500	16.5	37	TRUE	FALSE	FALSE
349	1	18	2	1	20	1	chanthabouly	25	3	beaute	ouvrier	3	2	fer	2	1	3	0	2	0	6000000	0	0	0	FALSE	5	20	40000	TRUE	6	difficultes res	CHD(ARVPP extracardio+HTAP+sever pneumoni)	2	1	1	0	FALSE	18	8.1	69	0	0	84	6500	6.5	37	TRUE	TRUE	FALSE
350	2	10	2	1	304	1	sikhod	44	4	fonctionnaire	fonctionnaire	3	3	fer	2	0	3	3	2	4	8000000	0	0	0	FALSE	4	20	50000	TRUE	7	paleur	thalasemie	2	7	7	0	FALSE	0	4.1	112	0	0	99	19500	19.5	37	TRUE	FALSE	FALSE
[truncated: 28 more columns]
